# Supplementary material for: A Systems-Wide Analysis of Proteolytic and Lipolytic Pathways Uncovers The Flavor-Forming Potential of The Gram-Positive Bacterium Macrococcus caseolyticus subsp. caseolyticus
Source: Front Microbiol. 2020 Jul 7;11:1533. doi: 10.3389/fmicb.2020.01533 (PMC7358451; doi:10.3389/fmicb.2020.01533)
Supplement: TABLE S2 — Semi-Quantitative assay of enzyme activities of M. caseolyticus subsp. caseolyticus and control strains. [file Table_2.XLSX]

## Sheet: Sheet1
	Table:S2 Semi-Quantitative assay of enzyme activities of M. caseolyticus and control strains.
		Strains
		DPC 6291	ATCC 51835	ATCC 13548	ATCC 13518	DPC 7170	DPC 7171	DPC 4206	DPC 6266
Esterase activity	Esterase (C4:0)	+	+	+	+	+	+	-	+
	Esterase (C8:0)	(+)	(+)	(+)	(+)	(+)	(+)	+	+
Lipase activity	Lipase (C14:0)	-	-	-	-	-	-	-	-
Peptidase activity	Leucine arylamidase	-	-	-	-	-	-	+	+
	Valine arylamidase	-	-	-	-	-	-	+	-
	Cystine arylamidase	-	-	-	-	-	-	+	-
Proteinase activity	Trypsin	-	-	-	-	-	-	-	-
	α-chymotrypsin	-	-	-	-	-	-	-	-
Phosphatase activity	Acid phosphatase	-	-	-	-	-	-	+	+
	Alkaline phosphatase	-	-	-	-	-	-
	Phosphohydrolyase	+	+	+	+	+	+	+	+
Glycosidase activity	α-Galactosidase	-	-	-	-	-	-	-	-
	β-Galactosidase	-	-	-	-	-	-	+	-
	β-Glucuronidase	-	-	-	-	-	-	-	-
	α-Glucosidase	-	-	-	-	-	-	+	-
	β-Glucosidase	-	-	-	-	-	-	+	+
	β-Glucosaminidase	-	-	-	-	-	-	+	-
	α-Mannosidase	-	-	-	-	-	-	+	-
	α-Fucosidase	-	-	-	-	-	-	+	-
Color shading shows green(Positive), yellow (Weak positive) and red (Negative).
