# Supplementary material for: A Systems-Wide Analysis of Proteolytic and Lipolytic Pathways Uncovers The Flavor-Forming Potential of The Gram-Positive Bacterium Macrococcus caseolyticus subsp. caseolyticus
Source: Front Microbiol. 2020 Jul 7;11:1533. doi: 10.3389/fmicb.2020.01533 (PMC7358451; doi:10.3389/fmicb.2020.01533)
Supplement: TABLE S3 — Enzyme genes responsible for flavor generation in Macrococcus caseolyticus (GI codes are indicated). Color shading shows no gene (white), a single gene (yellow), or multiple genes (green). [file Table_3.XLSX]

## Sheet: Sheet1
Table S3. Enzyme genes responsible for flavour generation in Macrococcus caseolyticus (GI codes are indicated). Color shading shows no gene (white), a single gene (yellow), or multiple genes (green)
	Family	Peptidase/Lipase/Esterase	Description	DPC 6291	DPC 7170	DPC 7171	ATCC 13548	ATCC 51835
Proteinase
cell-wall bound proteinase	S8-A	PrtP	Cell wall bound Proteinase	TDM27319.1	TDM14820.1	TDM24147.1	RAK47148.1	TDM26036.1
		clpA	Clp protease ATP-binding subunit	TDM30047.1	TDM19026.1	TDM25906.1	RAK45598.1	TDM25292.1
		clpA	Clp protease ATP-binding subunit	TDM29058.1	TDM16454.1	TDM25420.1	RAK48049.1	TDM25154.1
		clpP	Clp Proteolytic subunit	TDM29606.1	TDM19353.1	TDM26253.1	RAK47803.1	TDM26967.1
		clpP2	Clp protease proteolytic subunit 2	TDM27927.1	TDM14279.1	TDM24210.1	RAK47211.1	TDM26099.1
		clpX	Clp Proteolytic subunit	TDM31076	TDM17873.1	TDM25758.1	RAK47934.1	TDM28099.1
		yugP	Zinc metallopeptidase	TDM31360.1	TDM17595.1	TDM25532.1	RAK48310.1	TDM28302.1
		yydH	Zinc metallopeptidase	TDM28785.1	0	0	0	0
		ytmA	Membrane-bound serine protease	TDM27717.1	TDM14810.1	TDM24156.1	RAK47157.1	TDM26046.1
Transporters		OppA	Oligopeptide-binding protein	TDM29857.1	TDM19446.1	TDM24823.1	RAK44560.1	TDM27118.1
ABC transporter system		OppB	permease protein	TDM29855.1	TDM19443.1	TDM24820.1	RAK44563.1	TDM27115.1
		OppC	permease protein	TDM29856.1	TDM19444.1	TDM24821.1	RAK44564.1	TDM27116.1
		OppD	ATP-binding protein	TDM30067.1	TDM19445.1	TDM24822.1	RAK44561.1	TDM27117.1
		OppF	ATP-binding protein	TDM30068.1	TDM19596.1	TDM24890.1	RAK48241.1	TDM27299.1
		brnQ	Branched-chain amino acid transport system II carrier protein	TDM31410.1	TDM17646.1	TDM25581.1	RAK48260.1	TDM28352.1
Peptide transporters and Amino acid permeases		lctP	L-lactate permease	TDM30374.1	TDM15899.1	TDM26468.1	RAK45826.1	TDM27591.1
		gntP	Gluconate permease	TDM29493.1	TDM19245.1	TDM26143.1	RAK47307.1	TDM26854.1
		metI	D-methionine transport system permease	TDM29503.1	TDM19255.1	TDM26153.1	RAK47297.1	TDM26864.1
		GlnQ	Glutamine transport ATP-binding protein	TDM27923.1	TDM14283.1	TDM24206.1	RAK47207.1	TDM26095.1
		GlnP	Glutamine permease	TDM27924.1	TDM14282.1	TDM24207.1	RAK47208.1	TDM26096.1
		opuCB	ABC-type proline/glycine betaine transport system, permease	TDM27953.1	TDM14062.1	TDM24079.1	RAK44805.1	TDM28891.1
		opuBB	glycine betaine transport system	TDM28889.1	TDM14064.1	TDM24077.1	RAK47760.1	TDM27951.1
		ansP	L-asparagine permease	TDM30464.1	TDM16197.1	TDM26559.1	RAK47267.1	TDM27503.1
		tcyC	L-cystine import ATP-binding protein	TDM28932.1	TDM16791.1	TDM24119.1	RAK44937.1	TDM27993.1
		tcyB	L-cystine transport system permease	TDM28955.1	TDM16819.1	TDM24143.1	RAK44936.1	TDM28547.1
		metP	Methionine permease	TDM29627.1	TDM19374.1	TDM23373.1	RAK47612.1	TDM26987.1
		metN	Methionine import ATP-binding protein	TDM29626.1	TDM19373.1	TDM23374.1	RAK47613.1	TDM26986.1
		yfmD	Fe(3+)-citrate import system permease	TDM30523.1	TDM16262.1	TDM22185.1	RAK44901.1	TDM27674.1
		yfmE	Fe(3+)-citrate import system permease	TDM30524.1	TDM16263.1	TDM22184.1	RAK44902.1	TDM27595.1
		argO	Arginine exporter protein	TDM28633.1	TDM14526.1	TDM22720.1	RAK45552.1	0
		lysP	Lysine-specific permease	TDM29140.1	TDM18824.1	TDM25212.1	RAK48176.1	TDM28429.1
Peptidases		Map	Methoionine aminopeptidase	TDM28834.1	TDM16051.1	TDM22360.1	RAK47415.1	TDM26739.1
Unique Aminopeptidases		PcP	Pyrrolidone carboxyl peptidase	TDM29472.1	TDM19224.1	TDM26122.1	RAK47328.1	TDM26833.1
		Ldc	LD-Carboxypeptidases	TDM27659.1	TDM17095.1	TDM26396.1	RAK45237.1	TDM30290.1
		PepA	Glutamyl aminopeptidase	TDM28930.1	TDM17670.1	TDM25157.1	RAK44934.1	TDM28376.1
		ampS	Aminopeptidase S	TDM28843.1	TDM16060.1	TDM22369.1	RAK48234.1	TDM26684.1
		PepF	Oligoendopeptidase F	TDM28673.1	TDM17663.1	TDM24828.1	RAK48241.1	TDM27123.1
Endopeptidases		PepF	Oligoendopeptidase F	TDM29862.1	TDM19451.1	TDM20966.1	RAK44570.1	TDM26640.1
Dipeptidase		PepV	Dipeptidase PepV	TDM28925.1	TDM16798.1	TDM24112.1	RAK44929.1	TDM27986.1
Tripeptidases		PepT	Peptidase T	TDM29577.1	TDM19324.1	TDM26224.1	RAK47774.1	TDM26938.1
Proline peptidase		PepP	Aminopeptidase P	TDM31013.1	TDM17736.1	TDM25695.1	RAK45665.1	TDM28234.1
		PepP	Aminopeptidase P	TDM31289.1	TDM16748.1	TDM24991.1	RAK45484.1	TDM28036.1
Aminotransferases		ilvE	Branched-chain-amino-acid aminotransferase	TDM29027.1	TDM16484.1	TDM25389.1	RAK45628.1	TDM29027.1
		rocD	Ornithine aminotransferase	TDM27805.1	TDM19420.1	TDM23257.1	RAK47513.1	TDM27090.1
		hisC	Histidinol-phosphate aminotransferase	TDM29560.1	TDM19309.1	TDM26209.1	RAK47760.1	TDM26922.1
		glmS	Glutamine--fructose-6-phosphate aminotransferase	TDM29422.1	TDM19173.1	TDM22063.1	RAK47376.1	TDM25434.1
Dehydrogenases		gdhA	Glutamate dehydrogenase/leucine dehydrogenase	TDM27804.1	TDM19421.1	TDM23256.1	RAK47512.1	TDM27091.1
		bdh	NADH-dependent butanol dehydrogenase	TDM27803.1	TDM19422.1	TDM23255.1	RAK47511.1	TDM27095.1
		aldA	Aldehyde dehydrogenase	TDM27817.1	TDM13913.1	TDM24032.1	RAK47475.1	TDM26698.1
		aladh	Alanine dehydrogenase	TDM31011.1	TDM16750.1	TDM25693.1	RAK45486.1	TDM28034.1
		ldh2	L-lactate dehydrogenase	TDM31305.1	TDM17720.1	TDM25480.1	RAK48377.1	TDM28250.1
		ldh	L-lactate dehydrogenase	TDM30373.1	TDM15900.1	TDM26467.1	RAK45825.1	TDM25132.1
Lyases		mccB	Cystathionine gamma-lyase	TDM27026.1	TDM15087.1	TDM25322.1	RAK45365.1	TDM26322.1
		argH	Argininosuccinate lyase	TDM27802.1	TDM19423.1	TDM23254.1	RAK47510.1	TDM27096.1
		hal	histidine ammonia-lyase	TDM27315.1	TDM16767.1	TDM25676.1	RAK45502.1	TDM28017.1
		citE	Citrate lyase subunit beta	0	TDM12497.1	0	0	0
Lipases and Esterases		paaI	PaaI family thioesterase	TDM27752.1	TDM19407.1	TDM23270.1	RAK47527.1	TDM27077.1
		mglP	Monoacylglycerol lipase	TDM29423.1	TDM19175.1	TDM22062.1	RAK47375.1	TDM25623.1
		mgIL	Monoacylglycerol lipase	TDM29161.1	TDM18915.1	TDM25232.1	RAK48156.1	TDM28448.1
		glpQ	Glycerophosphodiester phosphodiesterase	TDM29999.1	TDM19087.1	TDM25120.1	RAK45755.1	TDM27247.1
		glpQ	Glycerophosphodiester phosphodiesterase	TDM27307.1	TDM16759.1	TDM25684.1	RAK45494.1	TDM28025.1
		est	Carboxylesterase	TDM30465.1	TDM16198.1	TDM26560.1	RAK47812.1	TDM27502.1
