# Supplementary material for: A Systems-Wide Analysis of Proteolytic and Lipolytic Pathways Uncovers The Flavor-Forming Potential of The Gram-Positive Bacterium Macrococcus caseolyticus subsp. caseolyticus
Source: Front Microbiol. 2020 Jul 7;11:1533. doi: 10.3389/fmicb.2020.01533 (PMC7358451; doi:10.3389/fmicb.2020.01533)
Supplement: TABLE S4 — A detailed list of core orthologous clusters with Gene ontology ID for the five strains. [file Table_4.XLSX]

## Sheet: GO
TABLE S4: A detailed list of core orthologous clusters with Gene ontology ID for the 5 strains
# cluster_name	protein_number	swiss_prot_id	go_annotation	protein_list
cluster2	7	P0A358	GO:0006355; P:regulation of transcription, DNA-templated; IEA:InterPro	ATCC_51835|TDM25846.1;ATCC_51835|TDM25845.1;DPC7170|TDM17152.1;DPC7170|TDM17151.1;DPC7171|TDM22654.1;ATCC13548|PNZ75281.1;DPC6291|TDM27373.1
cluster5	6	P37247	GO:0006313; P:transposition, DNA-mediated; IEA:InterPro	ATCC_51835|TDM24818.1;DPC7170|TDM16260.1;DPC7171|TDM20497.1;ATCC13548|PNZ71198.1;DPC6291|TDM28781.1;DPC6291|TDM29003.1
cluster6	6	P0CF79	GO:0032196; P:transposition; IDA:EcoCyc	ATCC_51835|TDM27451.1;DPC7170|TDM16264.1;DPC6291|TDM29930.1;DPC7171|TDM26626.1;ATCC13548|PNZ72357.1;DPC6291|TDM30587.1
cluster7	6	Q5HLM5	GO:0019350; P:teichoic acid biosynthetic process; IEA:UniProtKB-KW	ATCC_51835|TDM27161.1;ATCC13548|PNZ71160.1;ATCC_51835|TDM27158.1;DPC7170|TDM19492.1;DPC7171|TDM24869.1;DPC6291|TDM29901.1
cluster8	5	P39843	GO:0046677; P:response to antibiotic; IEA:UniProtKB-KW	ATCC_51835|TDM27610.1;DPC7170|TDM15918.1;DPC7171|TDM26449.1;ATCC13548|PNZ71503.1;DPC6291|TDM30340.1
cluster9	5	A0Q3I7	GO:0005978; P:glycogen biosynthetic process; IEA:UniProtKB-UniRule	ATCC_51835|TDM27287.1;DPC7170|TDM19086.1;DPC7171|TDM25897.1;ATCC13548|PNZ71726.1;DPC6291|TDM30039.1
cluster10	5	P39407	GO:0016042; P:lipid catabolic process; IEA:UniProtKB-KW	ATCC_51835|TDM27390.1;DPC7170|TDM13778.1;DPC7171|TDM23225.1;ATCC13548|PNZ71448.1;DPC6291|TDM27034.1
cluster11	5	Q01620	GO:0003723; F:RNA binding; IEA:UniProtKB-KW	ATCC_51835|TDM27665.1;DPC7170|TDM14273.1;DPC7171|TDM23228.1;ATCC13548|PNZ73129.1;DPC6291|TDM30590.1
cluster12	5	P39123	GO:0005980; P:glycogen catabolic process; IBA:GO_Central	ATCC_51835|TDM27290.1;DPC7170|TDM19031.1;DPC7171|TDM25900.1;ATCC13548|PNZ72918.1;DPC6291|TDM30042.1
cluster13	5	Q2FGY5	GO:0006260; P:DNA replication; IEA:InterPro	ATCC_51835|TDM28308.1;DPC7170|TDM17601.1;DPC7171|TDM25538.1;ATCC13548|PNZ72612.1;DPC6291|TDM31366.1
cluster14	5	Q5SJ80	GO:0004129; F:cytochrome-c oxidase activity; IEA:UniProtKB-EC	ATCC_51835|TDM28564.1;DPC7170|TDM17696.1;DPC7171|TDM25600.1;ATCC13548|PNZ72632.1;DPC6291|TDM31440.1
cluster15	5	Q2FGW1	GO:0005886; C:plasma membrane; IEA:UniProtKB-SubCell	ATCC_51835|TDM28278.1;DPC7170|TDM17557.1;DPC7171|TDM25508.1;ATCC13548|PNZ74374.1;DPC6291|TDM31333.1
cluster16	5	N/A	N/A	ATCC_51835|TDM26674.1;DPC7170|TDM13886.1;DPC7171|TDM24058.1;ATCC13548|PNZ72831.1;DPC6291|TDM27845.1
cluster17	5	Q56200	N/A	ATCC_51835|TDM28218.1;DPC7170|TDM17752.1;DPC7171|TDM24975.1;ATCC13548|PNZ73257.1;DPC6291|TDM31200.1
cluster18	5	Q5HFV0	GO:0030261; P:chromosome condensation; IEA:UniProtKB-KW	ATCC_51835|TDM28287.1;DPC7170|TDM17566.1;DPC7171|TDM25517.1;ATCC13548|PNZ74383.1;DPC6291|TDM31342.1
cluster19	5	Q92EK7	GO:0016491; F:oxidoreductase activity; IEA:UniProtKB-KW	ATCC_51835|TDM28260.1;DPC7170|TDM17539.1;DPC7171|TDM25490.1;ATCC13548|PNZ74356.1;DPC6291|TDM31315.1
cluster20	5	Q99W51	GO:0002100; P:tRNA wobble adenosine to inosine editing; IEA:UniProtKB-UniRule	ATCC_51835|TDM26384.1;DPC7170|TDM16489.1;DPC7171|TDM25384.1;ATCC13548|PNZ70124.1;DPC6291|TDM29022.1
cluster21	5	Q45480	GO:0009451; P:RNA modification; IBA:GO_Central	ATCC_51835|TDM27272.1;DPC7170|TDM19048.1;DPC7171|TDM25882.1;ATCC13548|PNZ71711.1;DPC6291|TDM30024.1
cluster22	5	N/A	N/A	ATCC_51835|TDM27433.1;DPC7170|TDM14245.1;DPC7171|TDM20977.1;ATCC13548|PNZ71612.1;DPC6291|TDM30545.1
cluster23	5	N/A	N/A	ATCC_51835|TDM28219.1;DPC7170|TDM17751.1;DPC7171|TDM24976.1;ATCC13548|PNZ73256.1;DPC6291|TDM31201.1
cluster24	5	P54719	GO:0042626; F:ATPase activity, coupled to transmembrane movement of substances; IEA:InterPro	ATCC_51835|TDM28457.1;DPC7170|TDM18924.1;DPC7171|TDM25241.1;ATCC13548|PNZ74568.1;DPC6291|TDM29170.1
cluster25	5	O32044	GO:0006281; P:DNA repair; IEA:InterPro	ATCC_51835|TDM28134.1;DPC7170|TDM17838.1;DPC7171|TDM25793.1;ATCC13548|PNZ73947.1;DPC6291|TDM31112.1
cluster26	5	Q49Z38	GO:0032977; F:membrane insertase activity; IEA:InterPro	ATCC_51835|TDM26275.1;DPC7170|TDM15134.1;DPC7171|TDM22188.1;ATCC13548|PNZ73751.1;DPC6291|TDM27852.1
cluster27	5	A0RBX4	N/A	ATCC_51835|TDM28296.1;DPC7170|TDM17589.1;DPC7171|TDM25526.1;ATCC13548|PNZ72624.1;DPC6291|TDM31354.1
cluster28	5	N/A	N/A	ATCC_51835|TDM27062.1;DPC7170|TDM19392.1;DPC7171|TDM23285.1;ATCC13548|PNZ72033.1;DPC6291|TDM27767.1
cluster29	5	P45080	GO:0046872; F:metal ion binding; IEA:UniProtKB-KW	ATCC_51835|TDM26349.1;DPC7170|TDM16521.1;DPC7171|TDM25350.1;ATCC13548|PNZ71870.1;DPC6291|TDM28988.1
cluster30	5	N/A	N/A	ATCC_51835|TDM27003.1;DPC7170|TDM19585.1;DPC7171|TDM26266.1;ATCC13548|PNZ74466.1;DPC6291|TDM29636.1
cluster31	5	B9E7B7	GO:0006082; P:organic acid metabolic process; IEA:InterPro	ATCC_51835|TDM28032.1;DPC7170|TDM16752.1;DPC7171|TDM25691.1;ATCC13548|PNZ70995.1;DPC6291|TDM31009.1
cluster32	5	Q5HQ70	GO:0015595; F:spermidine-importing ATPase activity; IEA:InterPro	ATCC_51835|TDM27219.1;DPC7170|TDM19559.1;DPC7171|TDM25075.1;ATCC13548|PNZ73648.1;DPC6291|TDM29970.1
cluster33	5	P96717	GO:0004725; F:protein tyrosine phosphatase activity; IEA:UniProtKB-EC	ATCC_51835|TDM26720.1;DPC7170|TDM16025.1;DPC7171|TDM24009.1;ATCC13548|PNZ74918.1;DPC6291|TDM28815.1
cluster34	5	P39161	GO:0006351; P:transcription, DNA-templated; IEP:EcoCyc	ATCC_51835|TDM28548.1;DPC7170|TDM16817.1;DPC7171|TDM25801.1;ATCC13548|PNZ71018.1;DPC6291|TDM31427.1
cluster35	5	Q9R9I1	GO:0004252; F:serine-type endopeptidase activity; IEA:InterPro	ATCC_51835|TDM28013.1;DPC7170|TDM16771.1;DPC7171|TDM24139.1;ATCC13548|PNZ70977.1;DPC6291|TDM28952.1
cluster36	5	O34842	GO:0009636; P:response to toxic substance; IEA:UniProtKB-KW	ATCC_51835|TDM27493.1;DPC7170|TDM16206.1;DPC7171|TDM26567.1;ATCC13548|PNZ72359.1;DPC6291|TDM30472.1
cluster37	5	P12044	GO:0006189; P:'de novo' IMP biosynthetic process; IEA:UniProtKB-UniRule	ATCC_51835|TDM27186.1;DPC7170|TDM19525.1;DPC7171|TDM25109.1;ATCC13548|PNZ72791.1;DPC6291|TDM29936.1
cluster38	5	O05265	GO:0102497; F:scyllo-inositol dehydrogenase (NADP+) activity; IDA:UniProtKB	ATCC_51835|TDM26699.1;DPC7170|TDM13914.1;DPC7171|TDM24031.1;ATCC13548|PNZ73352.1;DPC6291|TDM27816.1
cluster39	5	Q5HLG0	GO:0012501; P:programmed cell death; IEA:UniProtKB-UniRule	ATCC_51835|TDM27538.1;DPC7170|TDM15226.1;DPC7171|TDM26527.1;ATCC13548|PNZ71843.1;DPC6291|TDM30433.1
cluster40	5	Q9KDI4	GO:0015031; P:protein transport; IEA:UniProtKB-KW	ATCC_51835|TDM28130.1;DPC7170|TDM17842.1;DPC7171|TDM25789.1;ATCC13548|PNZ73943.1;DPC6291|TDM31108.1
cluster41	5	B9E7M5	GO:0046685; P:response to arsenic-containing substance; IEA:UniProtKB-KW	ATCC_51835|TDM26033.1;DPC7170|TDM14821.1;DPC7171|TDM20962.1;ATCC13548|PNZ70520.1;DPC6291|TDM27320.1
cluster42	5	Q49XJ2	N/A	ATCC_51835|TDM28367.1;DPC7170|TDM17661.1;DPC7171|TDM25596.1;ATCC13548|PNZ72553.1;DPC6291|TDM31425.1
cluster43	5	B7GIR9	GO:0009435; P:NAD biosynthetic process; IEA:UniProtKB-UniRule	ATCC_51835|TDM25854.1;DPC7170|TDM17164.1;DPC7171|TDM22662.1;ATCC13548|PNZ75289.1;DPC6291|TDM27682.1
cluster44	5	Q49V33	GO:0004672; F:protein kinase activity; IEA:UniProtKB-UniRule	ATCC_51835|TDM25291.1;DPC7170|TDM16453.1;DPC7171|TDM25421.1;ATCC13548|PNZ70160.1;DPC6291|TDM29059.1
cluster45	5	Q5HFZ7	GO:0046654; P:tetrahydrofolate biosynthetic process; IEA:UniProtKB-UniPathway	ATCC_51835|TDM28332.1;DPC7170|TDM17626.1;DPC7171|TDM25562.1;ATCC13548|PNZ72588.1;DPC6291|TDM31390.1
cluster46	5	N/A	N/A	ATCC_51835|TDM26980.1;DPC7170|TDM19367.1;DPC7171|TDM23379.1;ATCC13548|PNZ72110.1;DPC6291|TDM29620.1
cluster47	5	Q9V7S5	GO:0006814; P:sodium ion transport; IEA:UniProtKB-KW	ATCC_51835|TDM26332.1;DPC7170|TDM15077.1;DPC7171|TDM25332.1;ATCC13548|PNZ75133.1;DPC6291|TDM28971.1
cluster48	5	A7GLZ1	GO:0030435; P:sporulation resulting in formation of a cellular spore; IEA:UniProtKB-UniRule	ATCC_51835|TDM26070.1;DPC7170|TDM14786.1;DPC7171|TDM24180.1;ATCC13548|PNZ70554.1;DPC6291|TDM27898.1
cluster49	5	Q58415	GO:0006817; P:phosphate ion transport; IEA:UniProtKB-KW	ATCC_51835|TDM28212.1;DPC7170|TDM17758.1;DPC7171|TDM24969.1;ATCC13548|PNZ73263.1;DPC6291|TDM31194.1
cluster50	5	B9EB67	GO:0044205; P:'de novo' UMP biosynthetic process; IEA:UniProtKB-UniPathway	ATCC_51835|TDM27276.1;DPC7170|TDM19044.1;DPC7171|TDM25886.1;ATCC13548|PNZ71715.1;DPC6291|TDM30028.1
cluster51	5	O34557	GO:0009052; P:pentose-phosphate shunt, non-oxidative branch; IBA:GO_Central	ATCC_51835|TDM28542.1;DPC7170|TDM19010.1;DPC7171|TDM25939.1;ATCC13548|PNZ74652.1;DPC6291|TDM30064.1
cluster52	5	Q4L7Z5	N/A	ATCC_51835|TDM26299.1;DPC7170|TDM15110.1;DPC7171|TDM22213.1;ATCC13548|PNZ75165.1;DPC6291|TDM27877.1
cluster53	5	P32437	N/A	ATCC_51835|TDM26944.1;DPC7170|TDM19330.1;DPC7171|TDM26230.1;ATCC13548|PNZ73460.1;DPC6291|TDM29583.1
cluster54	5	Q2G0P2	GO:0031564; P:transcription antitermination; IEA:UniProtKB-UniRule	ATCC_51835|TDM25304.1;DPC7170|TDM16466.1;DPC7171|TDM25407.1;ATCC13548|PNZ70146.1;DPC6291|TDM29045.1
cluster55	5	B9EBE6	GO:0042274; P:ribosomal small subunit biogenesis; IEA:UniProtKB-UniRule	ATCC_51835|TDM28494.1;DPC7170|TDM18962.1;DPC7171|TDM25987.1;ATCC13548|PNZ74604.1;DPC6291|TDM29214.1
cluster56	5	P94421	GO:0006826; P:iron ion transport; IEA:InterPro	ATCC_51835|TDM26369.1;DPC7170|TDM16502.1;DPC7171|TDM25370.1;ATCC13548|PNZ72804.1;DPC6291|TDM29008.1
cluster57	5	P42200	GO:0006865; P:amino acid transport; IEA:UniProtKB-KW	ATCC_51835|TDM28547.1;DPC7170|TDM16819.1;DPC7171|TDM24143.1;ATCC13548|PNZ72208.1;DPC6291|TDM28955.1
cluster58	5	N/A	N/A	ATCC_51835|TDM27135.1;DPC7170|TDM19463.1;DPC7171|TDM24839.1;ATCC13548|PNZ74776.1;DPC6291|TDM29874.1
cluster59	5	N/A	N/A	ATCC_51835|TDM26654.1;DPC7170|TDM14515.1;DPC7171|TDM22706.1;ATCC13548|PNZ72851.1;DPC6291|TDM28647.1
cluster60	5	C5D5R1	GO:0000917; P:division septum assembly; IEA:UniProtKB-KW	ATCC_51835|TDM28082.1;DPC7170|TDM17889.1;DPC7171|TDM25742.1;ATCC13548|PNZ73894.1;DPC6291|TDM31059.1
cluster61	5	Q2FZW3	GO:0070395; P:lipoteichoic acid biosynthetic process; IEA:UniProtKB-UniPathway	ATCC_51835|TDM27066.1;DPC7170|TDM19396.1;DPC7171|TDM23281.1;ATCC13548|PNZ73412.1;DPC6291|TDM27763.1
cluster62	5	P24136	GO:0030435; P:sporulation resulting in formation of a cellular spore; IEA:UniProtKB-KW	ATCC_51835|TDM27117.1;DPC7170|TDM19445.1;DPC7171|TDM24822.1;ATCC13548|PNZ74755.1;DPC6291|TDM30067.1
cluster63	5	P94544	GO:0006260; P:DNA replication; IEA:UniProtKB-KW	ATCC_51835|TDM28084.1;DPC7170|TDM17887.1;DPC7171|TDM25744.1;ATCC13548|PNZ73896.1;DPC6291|TDM31061.1
cluster64	5	Q6GFE2	GO:0006809; P:nitric oxide biosynthetic process; IEA:InterPro	ATCC_51835|TDM26768.1;DPC7170|TDM16009.1;DPC7171|TDM24026.1;ATCC13548|PNZ73357.1;DPC6291|TDM28798.1
cluster65	5	P49937	GO:0055072; P:iron ion homeostasis; IEA:UniProtKB-KW	ATCC_51835|TDM27674.1;DPC7170|TDM15927.1;DPC7171|TDM26621.1;ATCC13548|PNZ71558.1;DPC6291|TDM30582.1
cluster66	5	Q49UZ5	GO:0006260; P:DNA replication; IEA:UniProtKB-UniRule	ATCC_51835|TDM25670.1;DPC7170|TDM14487.1;DPC7171|TDM22642.1;ATCC13548|PNZ70171.1;DPC6291|TDM28607.1
cluster67	5	N/A	N/A	ATCC_51835|TDM27203.1;DPC7170|TDM19542.1;DPC7171|TDM25092.1;ATCC13548|PNZ73665.1;DPC6291|TDM29953.1
cluster68	5	B9E909	GO:0006434; P:seryl-tRNA aminoacylation; IEA:UniProtKB-UniRule	ATCC_51835|TDM27431.1;DPC7170|TDM14247.1;DPC7171|TDM23183.1;ATCC13548|PNZ71611.1;DPC6291|TDM30546.1
cluster69	5	B9E8Z3	GO:0002098; P:tRNA wobble uridine modification; IEA:InterPro	ATCC_51835|TDM27415.1;DPC7170|TDM14263.1;DPC7171|TDM23198.1;ATCC13548|PNZ73114.1;DPC6291|TDM30561.1
cluster70	5	N/A	N/A	ATCC_51835|TDM26812.1;DPC7170|TDM19200.1;DPC7171|TDM21080.1;ATCC13548|PNZ75047.1;DPC6291|TDM29453.1
cluster71	5	Q5HQC5	GO:0009234; P:menaquinone biosynthetic process; IEA:UniProtKB-UniRule	ATCC_51835|TDM26054.1;DPC7170|TDM14802.1;DPC7171|TDM24164.1;ATCC13548|PNZ70538.1;DPC6291|TDM27725.1
cluster72	5	Q5HNY6	GO:0008270; F:zinc ion binding; IEA:UniProtKB-UniRule	ATCC_51835|TDM28194.1;DPC7170|TDM17777.1;DPC7171|TDM24950.1;ATCC13548|PNZ73282.1;DPC6291|TDM31175.1
cluster73	5	P39914	N/A	ATCC_51835|TDM26936.1;DPC7170|TDM19591.1;DPC7171|TDM26222.1;ATCC13548|PNZ73452.1;DPC6291|TDM29574.1
cluster74	5	B9EAG5	GO:0004252; F:serine-type endopeptidase activity; IEA:UniProtKB-UniRule	ATCC_51835|TDM26967.1;DPC7170|TDM19353.1;DPC7171|TDM26253.1;ATCC13548|PNZ73483.1;DPC6291|TDM29606.1
cluster75	5	Q5HPI5	GO:0006265; P:DNA topological change; IEA:UniProtKB-UniRule	ATCC_51835|TDM28402.1;DPC7170|TDM18797.1;DPC7171|TDM25187.1;ATCC13548|PNZ73821.1;DPC6291|TDM28711.1
cluster76	5	Q4L6W5	GO:0006419; P:alanyl-tRNA aminoacylation; IEA:UniProtKB-UniRule	ATCC_51835|TDM28149.1;DPC7170|TDM17823.1;DPC7171|TDM24904.1;ATCC13548|PNZ73961.1;DPC6291|TDM31127.1
cluster77	5	P37567	GO:0017150; F:tRNA dihydrouridine synthase activity; IEA:InterPro	ATCC_51835|TDM25638.1;DPC7170|TDM14456.1;DPC7171|TDM22610.1;ATCC13548|PNZ74274.1;DPC6291|TDM28575.1
cluster78	5	Q5HKN0	N/A	ATCC_51835|TDM27432.1;DPC7170|TDM14246.1;DPC7171|TDM20978.1;ATCC13548|PNZ71618.1;DPC6291|TDM30588.1
cluster79	5	N/A	N/A	ATCC_51835|TDM28389.1;DPC7170|TDM17685.1;DPC7171|TDM25174.1;ATCC13548|PNZ72525.1;DPC6291|TDM28697.1
cluster80	5	N/A	N/A	ATCC_51835|TDM28276.1;DPC7170|TDM17555.1;DPC7171|TDM25506.1;ATCC13548|PNZ74372.1;DPC6291|TDM31331.1
cluster81	5	Q49Y18	GO:0006412; P:translation; IEA:UniProtKB-UniRule	ATCC_51835|TDM28181.1;DPC7170|TDM17790.1;DPC7171|TDM24937.1;ATCC13548|PNZ73295.1;DPC6291|TDM31161.1
cluster82	5	Q5HPA7	N/A	ATCC_51835|TDM28329.1;DPC7170|TDM17623.1;DPC7171|TDM25559.1;ATCC13548|PNZ72591.1;DPC6291|TDM31387.1
cluster83	5	N/A	N/A	ATCC_51835|TDM26353.1;DPC7170|TDM16517.1;DPC7171|TDM25354.1;ATCC13548|PNZ71874.1;DPC6291|TDM28992.1
cluster84	5	P25737	GO:0051260; P:protein homooligomerization; IDA:EcoCyc	ATCC_51835|TDM28429.1;DPC7170|TDM18824.1;DPC7171|TDM25212.1;ATCC13548|PNZ73794.1;DPC6291|TDM29140.1
cluster85	5	Q5HG20	GO:0046677; P:response to antibiotic; IEA:UniProtKB-KW	ATCC_51835|TDM28358.1;DPC7170|TDM17652.1;DPC7171|TDM25587.1;ATCC13548|PNZ72562.1;DPC6291|TDM31416.1
cluster86	5	N/A	N/A	ATCC_51835|TDM27517.1;DPC7170|TDM15247.1;DPC7171|TDM26548.1;ATCC13548|PNZ72350.1;DPC6291|TDM30454.1
cluster87	5	Q4L7T2	GO:0002949; P:tRNA threonylcarbamoyladenosine modification; IEA:UniProtKB-UniRule	ATCC_51835|TDM26631.1;DPC7170|TDM14540.1;DPC7171|TDM22736.1;ATCC13548|PNZ74835.1;DPC6291|TDM28617.1
cluster88	5	Q9LBW5	GO:0019647; P:formaldehyde assimilation via ribulose monophosphate cycle; IEA:UniProtKB-UniPathway	ATCC_51835|TDM27667.1;DPC7170|TDM16284.1;DPC7171|TDM26625.1;ATCC13548|PNZ72281.1;DPC6291|TDM30586.1
cluster89	5	P94538	GO:0006396; P:RNA processing; IEA:InterPro	ATCC_51835|TDM28077.1;DPC7170|TDM17894.1;DPC7171|TDM25737.1;ATCC13548|PNZ73070.1;DPC6291|TDM31054.1
cluster90	5	B9E9K2	GO:0006412; P:translation; IEA:UniProtKB-UniRule	ATCC_51835|TDM27634.1;DPC7170|TDM17061.1;DPC7171|TDM26425.1;ATCC13548|PNZ74169.1;DPC6291|TDM30316.1
cluster91	5	N/A	N/A	ATCC_51835|TDM28185.1;DPC7170|TDM17787.1;DPC7171|TDM24941.1;ATCC13548|PNZ73292.1;DPC6291|TDM31165.1
cluster92	5	Q4L4K5	GO:0006096; P:glycolytic process; IEA:UniProtKB-UniRule	ATCC_51835|TDM26972.1;DPC7170|TDM19358.1;DPC7171|TDM26258.1;ATCC13548|PNZ73488.1;DPC6291|TDM29611.1
cluster93	5	P63482	GO:0030632; P:D-alanine biosynthetic process; IEA:UniProtKB-UniPathway	ATCC_51835|TDM28359.1;DPC7170|TDM17653.1;DPC7171|TDM25588.1;ATCC13548|PNZ72561.1;DPC6291|TDM31417.1
cluster94	5	Q5HRP1	GO:0006535; P:cysteine biosynthetic process from serine; IEA:InterPro	ATCC_51835|TDM25642.1;DPC7170|TDM14460.1;DPC7171|TDM22614.1;ATCC13548|PNZ74278.1;DPC6291|TDM28579.1
cluster95	5	O34454	N/A	ATCC_51835|TDM26849.1;DPC7170|TDM19240.1;DPC7171|TDM26138.1;ATCC13548|PNZ74429.1;DPC6291|TDM29488.1
cluster96	5	P54478	GO:0005886; C:plasma membrane; IEA:UniProtKB-SubCell	ATCC_51835|TDM26942.1;DPC7170|TDM19328.1;DPC7171|TDM26228.1;ATCC13548|PNZ73458.1;DPC6291|TDM29581.1
cluster97	5	Q6DRD9	GO:0016787; F:hydrolase activity; IEA:UniProtKB-KW	ATCC_51835|TDM26053.1;DPC7170|TDM14803.1;DPC7171|TDM24163.1;ATCC13548|PNZ70537.1;DPC6291|TDM27724.1
cluster98	5	Q2G0T1	GO:0006364; P:rRNA processing; IBA:GO_Central	ATCC_51835|TDM25663.1;DPC7170|TDM14481.1;DPC7171|TDM22635.1;ATCC13548|PNZ74298.1;DPC6291|TDM28600.1
cluster99	5	A4FQ08	GO:0010125; P:mycothiol biosynthetic process; IEA:UniProtKB-UniRule	ATCC_51835|TDM27156.1;DPC7170|TDM19490.1;DPC7171|TDM24867.1;ATCC13548|PNZ71162.1;DPC6291|TDM29899.1
cluster100	5	P21340	GO:0030435; P:sporulation resulting in formation of a cellular spore; IEA:UniProtKB-KW	ATCC_51835|TDM26648.1;DPC7170|TDM14522.1;DPC7171|TDM22716.1;ATCC13548|PNZ74873.1;DPC6291|TDM28637.1
cluster101	5	P62029	GO:0019464; P:glycine decarboxylation via glycine cleavage system; IEA:UniProtKB-UniRule	ATCC_51835|TDM28230.1;DPC7170|TDM17740.1;DPC7171|TDM24987.1;ATCC13548|PNZ73246.1;DPC6291|TDM31285.1
cluster102	5	Q5HP86	GO:0001680; P:tRNA 3'-terminal CCA addition; IEA:UniProtKB-UniRule	ATCC_51835|TDM28306.1;DPC7170|TDM17599.1;DPC7171|TDM25536.1;ATCC13548|PNZ72614.1;DPC6291|TDM31364.1
cluster103	5	Q49ZB8	GO:0033212; P:iron import into cell; IEA:InterPro	ATCC_51835|TDM25862.1;DPC7170|TDM17172.1;DPC7171|TDM22669.1;ATCC13548|PNZ73612.1;DPC6291|TDM27688.1
cluster104	5	N/A	N/A	ATCC_51835|TDM27398.1;DPC7170|TDM13771.1;DPC7171|TDM23218.1;ATCC13548|PNZ71440.1;DPC6291|TDM27042.1
cluster105	5	Q9KWU4	GO:0006090; P:pyruvate metabolic process; IEA:InterPro	ATCC_51835|TDM27235.1;DPC7170|TDM19575.1;DPC7171|TDM25059.1;ATCC13548|PNZ71674.1;DPC6291|TDM29987.1
cluster106	5	B9DP10	GO:0008654; P:phospholipid biosynthetic process; IEA:UniProtKB-KW	ATCC_51835|TDM26924.1;DPC7170|TDM19311.1;DPC7171|TDM26211.1;ATCC13548|PNZ73441.1;DPC6291|TDM29562.1
cluster107	5	Q99VJ0	GO:0003676; F:nucleic acid binding; IEA:InterPro	ATCC_51835|TDM27945.1;DPC7170|TDM14079.1;DPC7171|TDM24072.1;ATCC13548|PNZ74076.1;DPC6291|TDM28884.1
cluster108	5	P39580	GO:0070395; P:lipoteichoic acid biosynthetic process; IEA:UniProtKB-UniPathway	ATCC_51835|TDM27064.1;DPC7170|TDM19394.1;DPC7171|TDM23283.1;ATCC13548|PNZ73414.1;DPC6291|TDM27765.1
cluster109	5	B2A3J5	GO:0006098; P:pentose-phosphate shunt; IEA:UniProtKB-UniRule	ATCC_51835|TDM26038.1;DPC7170|TDM14818.1;DPC7171|TDM24149.1;ATCC13548|PNZ70523.1;DPC6291|TDM27710.1
cluster110	5	Q01976	GO:0019693; P:ribose phosphate metabolic process; IDA:SGD	ATCC_51835|TDM26354.1;DPC7170|TDM16516.1;DPC7171|TDM25355.1;ATCC13548|PNZ71875.1;DPC6291|TDM28993.1
cluster111	5	B9EB69	GO:0006526; P:arginine biosynthetic process; IEA:UniProtKB-UniRule	ATCC_51835|TDM27278.1;DPC7170|TDM19042.1;DPC7171|TDM25888.1;ATCC13548|PNZ71717.1;DPC6291|TDM30030.1
cluster112	5	N/A	N/A	ATCC_51835|TDM26825.1;DPC7170|TDM19216.1;DPC7171|TDM26115.1;ATCC13548|PNZ74452.1;DPC6291|TDM29465.1
cluster113	5	B9E8N2	GO:0006284; P:base-excision repair; IEA:UniProtKB-UniRule	ATCC_51835|TDM26377.1;DPC7170|TDM16496.1;DPC7171|TDM25377.1;ATCC13548|PNZ72797.1;DPC6291|TDM29015.1
cluster114	5	Q5HIG6	GO:0006400; P:tRNA modification; IEA:UniProtKB-UniRule	ATCC_51835|TDM25646.1;DPC7170|TDM14464.1;DPC7171|TDM22618.1;ATCC13548|PNZ74282.1;DPC6291|TDM28583.1
cluster115	5	O34753	GO:0019350; P:teichoic acid biosynthetic process; IEA:UniProtKB-KW	ATCC_51835|TDM26943.1;DPC7170|TDM19329.1;DPC7171|TDM26229.1;ATCC13548|PNZ73459.1;DPC6291|TDM29582.1
cluster116	5	P96615	GO:0005886; C:plasma membrane; IEA:UniProtKB-SubCell	ATCC_51835|TDM25270.1;DPC7170|TDM13869.1;DPC7171|TDM21091.1;ATCC13548|PNZ72932.1;DPC6291|TDM27360.1
cluster117	5	B9EBI5	GO:0006298; P:mismatch repair; IEA:UniProtKB-UniRule	ATCC_51835|TDM28453.1;DPC7170|TDM18920.1;DPC7171|TDM25237.1;ATCC13548|PNZ74564.1;DPC6291|TDM29166.1
cluster118	5	P39066	GO:0030435; P:sporulation resulting in formation of a cellular spore; IEA:UniProtKB-KW	ATCC_51835|TDM28005.1;DPC7170|TDM16779.1;DPC7171|TDM24131.1;ATCC13548|PNZ72195.1;DPC6291|TDM28944.1
cluster119	5	Q2FEB2	GO:0009405; P:pathogenesis; IEA:UniProtKB-KW	ATCC_51835|TDM26890.1;DPC7170|TDM19279.1;DPC7171|TDM26178.1;ATCC13548|PNZ73174.1;DPC6291|TDM29529.1
cluster120	5	B9E783	GO:0006412; P:translation; IEA:UniProtKB-UniRule	ATCC_51835|TDM28062.1;DPC7170|TDM16722.1;DPC7171|TDM25721.1;ATCC13548|PNZ73054.1;DPC6291|TDM31038.1
cluster121	5	N/A	N/A	ATCC_51835|TDM27229.1;DPC7170|TDM19569.1;DPC7171|TDM25066.1;ATCC13548|PNZ71667.1;DPC6291|TDM29980.1
cluster122	5	O32034	GO:0008233; F:peptidase activity; IEA:UniProtKB-KW	ATCC_51835|TDM28155.1;DPC7170|TDM17816.1;DPC7171|TDM24910.1;ATCC13548|PNZ73967.1;DPC6291|TDM31134.1
cluster123	5	N/A	N/A	ATCC_51835|TDM28516.1;DPC7170|TDM18984.1;DPC7171|TDM25965.1;ATCC13548|PNZ74626.1;DPC6291|TDM29236.1
cluster124	5	Q5HP30	GO:0006308; P:DNA catabolic process; IEA:UniProtKB-UniRule	ATCC_51835|TDM28241.1;DPC7170|TDM17729.1;DPC7171|TDM25471.1;ATCC13548|PNZ71238.1;DPC6291|TDM31296.1
cluster125	5	N/A	N/A	ATCC_51835|TDM26042.1;DPC7170|TDM14814.1;DPC7171|TDM24153.1;ATCC13548|PNZ70527.1;DPC6291|TDM27714.1
cluster126	5	O34739	GO:0015179; F:L-amino acid transmembrane transporter activity; IBA:GO_Central	ATCC_51835|TDM25844.1;DPC7170|TDM17149.1;DPC7171|TDM22652.1;ATCC13548|PNZ75279.1;DPC6291|TDM27375.1
cluster127	5	P30267	N/A	ATCC_51835|TDM25879.1;DPC7170|TDM17190.1;DPC7171|TDM22685.1;ATCC13548|PNZ73618.1;DPC6291|TDM27704.1
cluster128	5	Q49Z73	GO:0006541; P:glutamine metabolic process; IEA:UniProtKB-KW	ATCC_51835|TDM26314.1;DPC7170|TDM15095.1;DPC7171|TDM25314.1;ATCC13548|PNZ75150.1;DPC6291|TDM27892.1
cluster129	5	P94417	GO:0009088; P:threonine biosynthetic process; IEA:UniProtKB-UniPathway	ATCC_51835|TDM28435.1;DPC7170|TDM18830.1;DPC7171|TDM25222.1;ATCC13548|PNZ73784.1;DPC6291|TDM29150.1
cluster130	5	P26497	GO:0030435; P:sporulation resulting in formation of a cellular spore; IEA:UniProtKB-KW	ATCC_51835|TDM27411.1;DPC7170|TDM14267.1;DPC7171|TDM23202.1;ATCC13548|PNZ73110.1;DPC6291|TDM30565.1
cluster131	5	Q49YA6	GO:0006457; P:protein folding; IEA:UniProtKB-UniRule	ATCC_51835|TDM28099.1;DPC7170|TDM17873.1;DPC7171|TDM25758.1;ATCC13548|PNZ73911.1;DPC6291|TDM31076.1
cluster132	5	P80866	GO:0016887; F:ATPase activity; IEA:InterPro	ATCC_51835|TDM26989.1;DPC7170|TDM19376.1;DPC7171|TDM23371.1;ATCC13548|PNZ72101.1;DPC6291|TDM29629.1
cluster133	5	A4QFQ3	GO:0008234; F:cysteine-type peptidase activity; IEA:UniProtKB-KW	ATCC_51835|TDM26839.1;DPC7170|TDM19230.1;DPC7171|TDM26128.1;ATCC13548|PNZ74439.1;DPC6291|TDM29478.1
cluster134	5	B9EAE8	GO:0006605; P:protein targeting; IEA:UniProtKB-UniRule	ATCC_51835|TDM26949.1;DPC7170|TDM19335.1;DPC7171|TDM26235.1;ATCC13548|PNZ73465.1;DPC6291|TDM29588.1
cluster135	5	O31582	GO:0005886; C:plasma membrane; IEA:UniProtKB-SubCell	ATCC_51835|TDM28517.1;DPC7170|TDM18985.1;DPC7171|TDM25964.1;ATCC13548|PNZ74627.1;DPC6291|TDM29237.1
cluster136	5	O52749	GO:0002949; P:tRNA threonylcarbamoyladenosine modification; IEA:InterPro	ATCC_51835|TDM26629.1;DPC7170|TDM14542.1;DPC7171|TDM22738.1;ATCC13548|PNZ74833.1;DPC6291|TDM28616.1
cluster137	5	Q5HMB5	GO:0015986; P:ATP synthesis coupled proton transport; IEA:UniProtKB-UniRule	ATCC_51835|TDM26389.1;DPC7170|TDM15136.1;DPC7171|TDM22206.1;ATCC13548|PNZ75182.1;DPC6291|TDM27870.1
cluster138	5	O32218	GO:0030420; P:establishment of competence for transformation; IEA:UniProtKB-KW	ATCC_51835|TDM27423.1;DPC7170|TDM14255.1;DPC7171|TDM23190.1;ATCC13548|PNZ73122.1;DPC6291|TDM30553.1
cluster139	5	Q45612	GO:0005886; C:plasma membrane; IEA:UniProtKB-SubCell	ATCC_51835|TDM27442.1;DPC7170|TDM16278.1;DPC7171|TDM22169.1;ATCC13548|PNZ73579.1;DPC6291|TDM30536.1
cluster140	5	N/A	N/A	ATCC_51835|TDM26066.1;DPC7170|TDM14790.1;DPC7171|TDM24176.1;ATCC13548|PNZ70550.1;DPC6291|TDM27737.1
cluster141	5	Q7WZY4	GO:0006355; P:regulation of transcription, DNA-templated; IEA:InterPro	ATCC_51835|TDM27567.1;DPC7170|TDM15879.1;DPC7171|TDM26496.1;ATCC13548|PNZ71550.1;DPC6291|TDM30402.1
cluster142	5	O07636	N/A	ATCC_51835|TDM27301.1;DPC7170|TDM19598.1;DPC7171|TDM25062.1;ATCC13548|PNZ71671.1;DPC6291|TDM29984.1
cluster143	5	O32133	GO:0009166; P:nucleotide catabolic process; IEA:InterPro	ATCC_51835|TDM26999.1;DPC7170|TDM19385.1;DPC7171|TDM23291.1;ATCC13548|PNZ72040.1;DPC6291|TDM27774.1
cluster144	5	P46348	GO:0015341; F:zinc efflux active transmembrane transporter activity; IBA:GO_Central	ATCC_51835|TDM26081.1;DPC7170|TDM14296.1;DPC7171|TDM24191.1;ATCC13548|PNZ70565.1;DPC6291|TDM27909.1
cluster145	5	B9DPG3	GO:0047151; F:methylenetetrahydrofolate-tRNA-(uracil-5-)-methyltransferase (FADH2-oxidizing) activity; IEA:UniProtKB-EC	ATCC_51835|TDM28508.1;DPC7170|TDM18976.1;DPC7171|TDM25973.1;ATCC13548|PNZ74618.1;DPC6291|TDM29228.1
cluster146	5	A7Z3H9	GO:0016788; F:hydrolase activity, acting on ester bonds; IEA:UniProtKB-UniRule	ATCC_51835|TDM27134.1;DPC7170|TDM19462.1;DPC7171|TDM24891.1;ATCC13548|PNZ74775.1;DPC6291|TDM29873.1
cluster147	5	Q9ZIM9	GO:0006777; P:Mo-molybdopterin cofactor biosynthetic process; IEA:UniProtKB-KW	ATCC_51835|TDM27580.1;DPC7170|TDM15887.1;DPC7171|TDM26483.1;ATCC13548|PNZ71537.1;DPC6291|TDM30389.1
cluster148	5	Q49V34	GO:0019538; P:protein metabolic process; IEA:InterPro	ATCC_51835|TDM25292.1;DPC7170|TDM16454.1;DPC7171|TDM25420.1;ATCC13548|PNZ70159.1;DPC6291|TDM29058.1
cluster149	5	N/A	N/A	ATCC_51835|TDM25268.1;DPC7170|TDM13867.1;DPC7171|TDM21089.1;ATCC13548|PNZ72934.1;DPC6291|TDM27358.1
cluster150	5	Q49ZQ6	GO:0019557; P:histidine catabolic process to glutamate and formate; IEA:UniProtKB-UniPathway	ATCC_51835|TDM27959.1;DPC7170|TDM14056.1;DPC7171|TDM24085.1;ATCC13548|PNZ74089.1;DPC6291|TDM28897.1
cluster151	5	P43752	GO:0006260; P:DNA replication; IEA:InterPro	ATCC_51835|TDM26348.1;DPC7170|TDM16522.1;DPC7171|TDM25349.1;ATCC13548|PNZ71869.1;DPC6291|TDM28987.1
cluster152	5	Q931U2	GO:0009401; P:phosphoenolpyruvate-dependent sugar phosphotransferase system; IEA:UniProtKB-KW	ATCC_51835|TDM27201.1;DPC7170|TDM19540.1;DPC7171|TDM25094.1;ATCC13548|PNZ73667.1;DPC6291|TDM29951.1
cluster153	5	P54425	GO:0006865; P:amino acid transport; IEA:UniProtKB-KW	ATCC_51835|TDM27503.1;DPC7170|TDM16197.1;DPC7171|TDM26559.1;ATCC13548|PNZ72339.1;DPC6291|TDM30464.1
cluster154	5	N/A	N/A	ATCC_51835|TDM27934.1;DPC7170|TDM14829.1;DPC7171|TDM21023.1;ATCC13548|PNZ70356.1;DPC6291|TDM28875.1
cluster155	5	P80865	GO:0006099; P:tricarboxylic acid cycle; IBA:GO_Central	ATCC_51835|TDM28511.1;DPC7170|TDM18979.1;DPC7171|TDM25970.1;ATCC13548|PNZ74621.1;DPC6291|TDM29231.1
cluster156	5	B9E7G7	GO:0008176; F:tRNA (guanine-N7-)-methyltransferase activity; IEA:UniProtKB-UniRule	ATCC_51835|TDM27988.1;DPC7170|TDM16796.1;DPC7171|TDM24114.1;ATCC13548|PNZ72213.1;DPC6291|TDM28927.1
cluster157	5	B9E8G1	GO:0016149; F:translation release factor activity, codon specific; IEA:UniProtKB-UniRule	ATCC_51835|TDM26304.1;DPC7170|TDM15105.1;DPC7171|TDM22218.1;ATCC13548|PNZ75160.1;DPC6291|TDM27882.1
cluster158	5	Q2YSF9	GO:0071555; P:cell wall organization; IEA:InterPro	ATCC_51835|TDM26941.1;DPC7170|TDM19327.1;DPC7171|TDM26227.1;ATCC13548|PNZ73457.1;DPC6291|TDM29580.1
cluster159	5	Q2G2X4	GO:0019350; P:teichoic acid biosynthetic process; IEA:UniProtKB-KW	ATCC_51835|TDM27157.1;DPC7170|TDM19491.1;DPC7171|TDM24868.1;ATCC13548|PNZ71161.1;DPC6291|TDM29900.1
cluster160	5	O05399	GO:0015724; P:formate transport; IBA:GO_Central	ATCC_51835|TDM27523.1;DPC7170|TDM15241.1;DPC7171|TDM26542.1;ATCC13548|PNZ72356.1;DPC6291|TDM30448.1
cluster161	5	Q4L897	GO:0006412; P:translation; IEA:UniProtKB-UniRule	ATCC_51835|TDM27640.1;DPC7170|TDM17067.1;DPC7171|TDM26419.1;ATCC13548|PNZ74175.1;DPC6291|TDM30310.1
cluster162	5	N/A	N/A	ATCC_51835|TDM26285.1;DPC7170|TDM15124.1;DPC7171|TDM22198.1;ATCC13548|PNZ75179.1;DPC6291|TDM27862.1
cluster163	5	B9E9L6	GO:0006412; P:translation; IEA:UniProtKB-UniRule	ATCC_51835|TDM27648.1;DPC7170|TDM17075.1;DPC7171|TDM26411.1;ATCC13548|PNZ74183.1;DPC6291|TDM30302.1
cluster164	5	P94464	GO:0070475; P:rRNA base methylation; IBA:GO_Central	ATCC_51835|TDM25146.1;DPC7170|TDM19018.1;DPC7171|TDM25930.1;ATCC13548|PNZ74660.1;DPC6291|TDM30055.1
cluster165	5	P39141	GO:1901642; P:nucleoside transmembrane transport; IBA:GO_Central	ATCC_51835|TDM25288.1;DPC7170|TDM16450.1;DPC7171|TDM25424.1;ATCC13548|PNZ70163.1;DPC6291|TDM29062.1
cluster166	5	Q4L5V2	GO:0006265; P:DNA topological change; IEA:UniProtKB-UniRule	ATCC_51835|TDM28509.1;DPC7170|TDM18977.1;DPC7171|TDM25972.1;ATCC13548|PNZ74619.1;DPC6291|TDM29229.1
cluster167	5	O34614	GO:0008168; F:methyltransferase activity; IEA:UniProtKB-KW	ATCC_51835|TDM27977.1;DPC7170|TDM16807.1;DPC7171|TDM24103.1;ATCC13548|PNZ72223.1;DPC6291|TDM28916.1
cluster168	5	Q4L2Z2	GO:0006400; P:tRNA modification; IEA:UniProtKB-UniRule	ATCC_51835|TDM27416.1;DPC7170|TDM14262.1;DPC7171|TDM23197.1;ATCC13548|PNZ73115.1;DPC6291|TDM30560.1
cluster169	5	O32208	GO:0015689; P:molybdate ion transport; IEA:InterPro	ATCC_51835|TDM27526.1;DPC7170|TDM15238.1;DPC7171|TDM26539.1;ATCC13548|PNZ71831.1;DPC6291|TDM30445.1
cluster170	5	A8FGJ7	GO:0005886; C:plasma membrane; IEA:UniProtKB-SubCell	ATCC_51835|TDM26049.1;DPC7170|TDM14807.1;DPC7171|TDM24159.1;ATCC13548|PNZ70533.1;DPC6291|TDM27720.1
cluster171	5	B9EBF7	GO:0030490; P:maturation of SSU-rRNA; IEA:UniProtKB-UniRule	ATCC_51835|TDM28484.1;DPC7170|TDM18952.1;DPC7171|TDM26004.1;ATCC13548|PNZ74594.1;DPC6291|TDM29197.1
cluster172	5	P45190	GO:0035435; P:phosphate ion transmembrane transport; IEA:InterPro	ATCC_51835|TDM28210.1;DPC7170|TDM17760.1;DPC7171|TDM24967.1;ATCC13548|PNZ73265.1;DPC6291|TDM31192.1
cluster173	5	O34681	N/A	ATCC_51835|TDM27224.1;DPC7170|TDM19564.1;DPC7171|TDM25070.1;ATCC13548|PNZ71663.1;DPC6291|TDM29975.1
cluster174	5	Q9RUR0	GO:0005351; F:carbohydrate:proton symporter activity; IEA:InterPro	ATCC_51835|TDM26874.1;DPC7170|TDM19263.1;DPC7171|TDM26271.1;ATCC13548|PNZ73157.1;DPC6291|TDM29512.1
cluster175	5	Q87ST8	GO:0008803; F:bis(5'-nucleosyl)-tetraphosphatase (symmetrical) activity; IEA:UniProtKB-UniRule	ATCC_51835|TDM27612.1;DPC7170|TDM15920.1;DPC7171|TDM26447.1;ATCC13548|PNZ71501.1;DPC6291|TDM30338.1
cluster176	5	A7Z4K8	GO:0045892; P:negative regulation of transcription, DNA-templated; IEA:UniProtKB-UniRule	ATCC_51835|TDM28533.1;DPC7170|TDM19001.1;DPC7171|TDM25948.1;ATCC13548|PNZ74643.1;DPC6291|TDM29253.1
cluster177	5	O32168	GO:0055085; P:transmembrane transport; IEA:InterPro	ATCC_51835|TDM26987.1;DPC7170|TDM19374.1;DPC7171|TDM23373.1;ATCC13548|PNZ72103.1;DPC6291|TDM29627.1
cluster178	5	N/A	N/A	ATCC_51835|TDM27955.1;DPC7170|TDM14060.1;DPC7171|TDM24081.1;ATCC13548|PNZ74085.1;DPC6291|TDM28893.1
cluster179	5	Q2FZ95	GO:0043093; P:FtsZ-dependent cytokinesis; IEA:UniProtKB-UniRule	ATCC_51835|TDM27257.1;DPC7170|TDM19063.1;DPC7171|TDM25038.1;ATCC13548|PNZ71696.1;DPC6291|TDM30009.1
cluster180	5	O31485	GO:0005887; C:integral component of plasma membrane; IBA:GO_Central	ATCC_51835|TDM26902.1;DPC7170|TDM19291.1;DPC7171|TDM26190.1;ATCC13548|PNZ73186.1;DPC6291|TDM29541.1
cluster181	5	P19220	GO:0006281; P:DNA repair; IEA:UniProtKB-KW	ATCC_51835|TDM26841.1;DPC7170|TDM19232.1;DPC7171|TDM26130.1;ATCC13548|PNZ74437.1;DPC6291|TDM29480.1
cluster182	5	P54547	GO:0006098; P:pentose-phosphate shunt; IEA:UniProtKB-UniRule	ATCC_51835|TDM28257.1;DPC7170|TDM17713.1;DPC7171|TDM25487.1;ATCC13548|PNZ74353.1;DPC6291|TDM31312.1
cluster183	5	P94419	GO:0055072; P:iron ion homeostasis; IEA:UniProtKB-KW	ATCC_51835|TDM26371.1;DPC7170|TDM16539.1;DPC7171|TDM25372.1;ATCC13548|PNZ72802.1;DPC6291|TDM29068.1
cluster184	5	Q45063	N/A	ATCC_51835|TDM27495.1;DPC7170|TDM16203.1;DPC7171|TDM26565.1;ATCC13548|PNZ72333.1;DPC6291|TDM30470.1
cluster185	5	P12011	GO:0046177; P:D-gluconate catabolic process; IEA:UniProtKB-UniPathway	ATCC_51835|TDM26853.1;DPC7170|TDM19244.1;DPC7171|TDM26142.1;ATCC13548|PNZ74425.1;DPC6291|TDM29492.1
cluster186	5	Q6GDP8	GO:0055072; P:iron ion homeostasis; IEA:UniProtKB-KW	ATCC_51835|TDM26732.1;DPC7170|TDM16044.1;DPC7171|TDM20952.1;ATCC13548|PNZ74930.1;DPC6291|TDM28827.1
cluster187	5	P50619	GO:0016787; F:hydrolase activity; IEA:InterPro	ATCC_51835|TDM28096.1;DPC7170|TDM17876.1;DPC7171|TDM25755.1;ATCC13548|PNZ73908.1;DPC6291|TDM31073.1
cluster188	5	Q2FI60	GO:0070395; P:lipoteichoic acid biosynthetic process; IEA:UniProtKB-UniRule	ATCC_51835|TDM27138.1;DPC7170|TDM19466.1;DPC7171|TDM24842.1;ATCC13548|PNZ74778.1;DPC6291|TDM29877.1
cluster189	5	N/A	N/A	ATCC_51835|TDM26364.1;DPC7170|TDM16507.1;DPC7171|TDM25365.1;ATCC13548|PNZ72467.1;DPC6291|TDM29002.1
cluster190	5	O31764	GO:0046872; F:metal ion binding; IEA:UniProtKB-KW	ATCC_51835|TDM28474.1;DPC7170|TDM18942.1;DPC7171|TDM26014.1;ATCC13548|PNZ74584.1;DPC6291|TDM29187.1
cluster191	5	B9E8V7	GO:0016114; P:terpenoid biosynthetic process; IEA:UniProtKB-UniRule	ATCC_51835|TDM25660.1;DPC7170|TDM14478.1;DPC7171|TDM22632.1;ATCC13548|PNZ74295.1;DPC6291|TDM28597.1
cluster192	5	Q49UU8	GO:0006177; P:GMP biosynthetic process; IEA:UniProtKB-UniRule	ATCC_51835|TDM27400.1;DPC7170|TDM13769.1;DPC7171|TDM23213.1;ATCC13548|PNZ73127.1;DPC6291|TDM30592.1
cluster193	5	N/A	N/A	ATCC_51835|TDM27973.1;DPC7170|TDM16811.1;DPC7171|TDM24099.1;ATCC13548|PNZ72227.1;DPC6291|TDM28912.1
cluster194	5	Q8CNR4	GO:0006457; P:protein folding; IEA:UniProtKB-UniRule	ATCC_51835|TDM26072.1;DPC7170|TDM14784.1;DPC7171|TDM24182.1;ATCC13548|PNZ70556.1;DPC6291|TDM27900.1
cluster195	5	Q7VG78	GO:0006177; P:GMP biosynthetic process; IEA:UniProtKB-UniPathway	ATCC_51835|TDM25859.1;DPC7170|TDM17169.1;DPC7171|TDM22666.1;ATCC13548|PNZ73615.1;DPC6291|TDM27686.1
cluster196	5	P39676	GO:0009636; P:response to toxic substance; IEA:UniProtKB-KW	ATCC_51835|TDM27183.1;DPC7170|TDM19522.1;DPC7171|TDM25112.1;ATCC13548|PNZ71362.1;DPC6291|TDM29933.1
cluster197	5	B9E766	GO:0006432; P:phenylalanyl-tRNA aminoacylation; IEA:UniProtKB-UniRule	ATCC_51835|TDM28079.1;DPC7170|TDM17892.1;DPC7171|TDM25739.1;ATCC13548|PNZ73891.1;DPC6291|TDM31056.1
cluster198	5	Q05865	GO:0046654; P:tetrahydrofolate biosynthetic process; IEA:UniProtKB-UniPathway	ATCC_51835|TDM28108.1;DPC7170|TDM17864.1;DPC7171|TDM25767.1;ATCC13548|PNZ73921.1;DPC6291|TDM31086.1
cluster199	5	N/A	N/A	ATCC_51835|TDM26682.1;DPC7170|TDM13896.1;DPC7171|TDM24050.1;ATCC13548|PNZ73333.1;DPC6291|TDM27835.1
cluster200	5	Q5HQV4	GO:0006096; P:glycolytic process; IEA:UniProtKB-UniPathway	ATCC_51835|TDM26970.1;DPC7170|TDM19356.1;DPC7171|TDM26256.1;ATCC13548|PNZ73486.1;DPC6291|TDM29609.1
cluster201	5	Q8CYC9	GO:0009405; P:pathogenesis; IEA:UniProtKB-KW	ATCC_51835|TDM26703.1;DPC7170|TDM16008.1;DPC7171|TDM24027.1;ATCC13548|PNZ73356.1;DPC6291|TDM27812.1
cluster202	5	Q8CT93	GO:0070395; P:lipoteichoic acid biosynthetic process; IEA:UniProtKB-UniRule	ATCC_51835|TDM27063.1;DPC7170|TDM19393.1;DPC7171|TDM23284.1;ATCC13548|PNZ72032.1;DPC6291|TDM27766.1
cluster203	5	N/A	N/A	ATCC_51835|TDM28565.1;DPC7170|TDM17697.1;DPC7171|TDM25601.1;ATCC13548|PNZ72631.1;DPC6291|TDM31441.1
cluster204	5	N/A	N/A	ATCC_51835|TDM26387.1;DPC7170|TDM16486.1;DPC7171|TDM25387.1;ATCC13548|PNZ70127.1;DPC6291|TDM29025.1
cluster205	5	N/A	N/A	ATCC_51835|TDM28423.1;DPC7170|TDM18818.1;DPC7171|TDM25206.1;ATCC13548|PNZ73800.1;DPC6291|TDM29134.1
cluster206	5	Q5HHQ4	GO:0019430; P:removal of superoxide radicals; IEA:InterPro	ATCC_51835|TDM26963.1;DPC7170|TDM19349.1;DPC7171|TDM26249.1;ATCC13548|PNZ73479.1;DPC6291|TDM29602.1
cluster207	5	B9EAN2	GO:0042450; P:arginine biosynthetic process via ornithine; IEA:InterPro	ATCC_51835|TDM27096.1;DPC7170|TDM19423.1;DPC7171|TDM23254.1;ATCC13548|PNZ73384.1;DPC6291|TDM27802.1
cluster208	5	Q9K9G6	GO:0055085; P:transmembrane transport; IEA:InterPro	ATCC_51835|TDM28460.1;DPC7170|TDM18928.1;DPC7171|TDM25244.1;ATCC13548|PNZ74571.1;DPC6291|TDM29173.1
cluster209	5	N/A	N/A	ATCC_51835|TDM27397.1;DPC7170|TDM13772.1;DPC7171|TDM23219.1;ATCC13548|PNZ71441.1;DPC6291|TDM27041.1
cluster210	5	Q6ML45	GO:0006289; P:nucleotide-excision repair; IEA:InterPro	ATCC_51835|TDM28051.1;DPC7170|TDM16734.1;DPC7171|TDM25711.1;ATCC13548|PNZ71013.1;DPC6291|TDM31028.1
cluster211	5	N/A	N/A	ATCC_51835|TDM25841.1;DPC7170|TDM17143.1;DPC7171|TDM22425.1;ATCC13548|PNZ75273.1;DPC6291|TDM27381.1
cluster212	5	Q4L4Y7	GO:0045454; P:cell redox homeostasis; IEA:InterPro	ATCC_51835|TDM26831.1;DPC7170|TDM19222.1;DPC7171|TDM26120.1;ATCC13548|PNZ74447.1;DPC6291|TDM29470.1
cluster213	5	N/A	N/A	ATCC_51835|TDM25301.1;DPC7170|TDM16463.1;DPC7171|TDM25410.1;ATCC13548|PNZ70149.1;DPC6291|TDM29048.1
cluster214	5	Q4L7T0	GO:0051775; P:response to redox state; IEA:InterPro	ATCC_51835|TDM26633.1;DPC7170|TDM14538.1;DPC7171|TDM22735.1;ATCC13548|PNZ74837.1;DPC6291|TDM28619.1
cluster215	5	Q7A6J6	N/A	ATCC_51835|TDM27070.1;DPC7170|TDM19400.1;DPC7171|TDM23277.1;ATCC13548|PNZ73408.1;DPC6291|TDM27759.1
cluster216	5	Q4L703	GO:0006438; P:valyl-tRNA aminoacylation; IEA:UniProtKB-UniRule	ATCC_51835|TDM28553.1;DPC7170|TDM17903.1;DPC7171|TDM25807.1;ATCC13548|PNZ73984.1;DPC6291|TDM31432.1
cluster217	5	N/A	N/A	ATCC_51835|TDM28106.1;DPC7170|TDM17866.1;DPC7171|TDM25765.1;ATCC13548|PNZ73919.1;DPC6291|TDM31084.1
cluster218	5	Q9ZIM7	GO:0006777; P:Mo-molybdopterin cofactor biosynthetic process; IEA:UniProtKB-KW	ATCC_51835|TDM27582.1;DPC7170|TDM15889.1;DPC7171|TDM26481.1;ATCC13548|PNZ71535.1;DPC6291|TDM30387.1
cluster219	5	Q49ZT7	GO:0005886; C:plasma membrane; IEA:UniProtKB-SubCell	ATCC_51835|TDM27539.1;DPC7170|TDM15225.1;DPC7171|TDM26526.1;ATCC13548|PNZ71844.1;DPC6291|TDM30432.1
cluster220	5	O86308	GO:0016787; F:hydrolase activity; IEA:UniProtKB-KW	ATCC_51835|TDM26280.1;DPC7170|TDM15129.1;DPC7171|TDM22193.1;ATCC13548|PNZ73756.1;DPC6291|TDM27857.1
cluster221	5	Q45461	GO:0055085; P:transmembrane transport; IEA:InterPro	ATCC_51835|TDM26921.1;DPC7170|TDM19308.1;DPC7171|TDM26208.1;ATCC13548|PNZ73439.1;DPC6291|TDM29559.1
cluster222	5	O66129	GO:0009234; P:menaquinone biosynthetic process; IEA:UniProtKB-KW	ATCC_51835|TDM28290.1;DPC7170|TDM17569.1;DPC7171|TDM25520.1;ATCC13548|PNZ74386.1;DPC6291|TDM31345.1
cluster223	5	B9DNH6	GO:0006400; P:tRNA modification; IEA:UniProtKB-UniRule	ATCC_51835|TDM28146.1;DPC7170|TDM17826.1;DPC7171|TDM24901.1;ATCC13548|PNZ73958.1;DPC6291|TDM31124.1
cluster224	5	B9E709	GO:0019478; P:D-amino acid catabolic process; IEA:UniProtKB-UniRule	ATCC_51835|TDM28137.1;DPC7170|TDM17835.1;DPC7171|TDM25796.1;ATCC13548|PNZ73950.1;DPC6291|TDM31115.1
cluster225	5	Q6GDS2	GO:0051287; F:NAD binding; IEA:InterPro	ATCC_51835|TDM27490.1;DPC7170|TDM16209.1;DPC7171|TDM26571.1;ATCC13548|PNZ72329.1;DPC6291|TDM30476.1
cluster226	5	B1YEQ1	GO:0050661; F:NADP binding; IEA:UniProtKB-UniRule	ATCC_51835|TDM27673.1;DPC7170|TDM15902.1;DPC7171|TDM26465.1;ATCC13548|PNZ71520.1;DPC6291|TDM30371.1
cluster227	5	Q92AG0	GO:0006811; P:ion transport; IEA:UniProtKB-KW	ATCC_51835|TDM27520.1;DPC7170|TDM15244.1;DPC7171|TDM26545.1;ATCC13548|PNZ72353.1;DPC6291|TDM30451.1
cluster228	5	B9EB64	GO:0009116; P:nucleoside metabolic process; IEA:InterPro	ATCC_51835|TDM27273.1;DPC7170|TDM19047.1;DPC7171|TDM25883.1;ATCC13548|PNZ71712.1;DPC6291|TDM30025.1
cluster229	5	B9E9J6	GO:0006412; P:translation; IEA:UniProtKB-UniRule	ATCC_51835|TDM27628.1;DPC7170|TDM17055.1;DPC7171|TDM26431.1;ATCC13548|PNZ74163.1;DPC6291|TDM30322.1
cluster230	5	B9E6Y9	GO:0044206; P:UMP salvage; IEA:UniProtKB-UniPathway	ATCC_51835|TDM28156.1;DPC7170|TDM17815.1;DPC7171|TDM24911.1;ATCC13548|PNZ73968.1;DPC6291|TDM31135.1
cluster231	5	N/A	N/A	ATCC_51835|TDM26729.1;DPC7170|TDM16041.1;DPC7171|TDM20949.1;ATCC13548|PNZ74927.1;DPC6291|TDM28824.1
cluster232	5	P32397	GO:0006782; P:protoporphyrinogen IX biosynthetic process; IEA:UniProtKB-UniPathway	ATCC_51835|TDM26062.1;DPC7170|TDM14794.1;DPC7171|TDM24172.1;ATCC13548|PNZ70546.1;DPC6291|TDM27733.1
cluster233	5	P94461	GO:0006302; P:double-strand break repair; IBA:GO_Central	ATCC_51835|TDM25149.1;DPC7170|TDM19021.1;DPC7171|TDM25911.1;ATCC13548|PNZ74663.1;DPC6291|TDM30052.1
cluster234	5	Q05936	GO:0005985; P:sucrose metabolic process; IEA:UniProtKB-UniPathway	ATCC_51835|TDM26636.1;DPC7170|TDM14535.1;DPC7171|TDM22732.1;ATCC13548|PNZ74840.1;DPC6291|TDM28622.1
cluster235	5	P96611	GO:0006662; P:glycerol ether metabolic process; IEA:InterPro	ATCC_51835|TDM26981.1;DPC7170|TDM19368.1;DPC7171|TDM23378.1;ATCC13548|PNZ72109.1;DPC6291|TDM29621.1
cluster236	5	N/A	N/A	ATCC_51835|TDM27230.1;DPC7170|TDM19570.1;DPC7171|TDM25065.1;ATCC13548|PNZ71668.1;DPC6291|TDM29981.1
cluster237	5	P0AFJ3	N/A	ATCC_51835|TDM26842.1;DPC7170|TDM19233.1;DPC7171|TDM26131.1;ATCC13548|PNZ74436.1;DPC6291|TDM29481.1
cluster238	5	N/A	N/A	ATCC_51835|TDM26746.1;DPC7170|TDM16058.1;DPC7171|TDM22367.1;ATCC13548|PNZ74944.1;DPC6291|TDM28841.1
cluster239	5	Q4L4Y2	GO:0000724; P:double-strand break repair via homologous recombination; IEA:UniProtKB-UniRule	ATCC_51835|TDM27101.1;DPC7170|TDM19428.1;DPC7171|TDM23249.1;ATCC13548|PNZ73379.1;DPC6291|TDM27797.1
cluster240	5	Q4L3E7	GO:0006431; P:methionyl-tRNA aminoacylation; IEA:UniProtKB-UniRule	ATCC_51835|TDM25665.1;DPC7170|TDM14483.1;DPC7171|TDM22637.1;ATCC13548|PNZ74300.1;DPC6291|TDM28602.1
cluster241	5	P0A0Q1	N/A	ATCC_51835|TDM27154.1;DPC7170|TDM19482.1;DPC7171|TDM24859.1;ATCC13548|PNZ71169.1;DPC6291|TDM29891.1
cluster242	5	B9E706	GO:0006422; P:aspartyl-tRNA aminoacylation; IEA:UniProtKB-UniRule	ATCC_51835|TDM28140.1;DPC7170|TDM17832.1;DPC7171|TDM25799.1;ATCC13548|PNZ73953.1;DPC6291|TDM31118.1
cluster243	5	P24828	GO:0008237; F:metallopeptidase activity; IEA:UniProtKB-KW	ATCC_51835|TDM26684.1;DPC7170|TDM13898.1;DPC7171|TDM24048.1;ATCC13548|PNZ73335.1;DPC6291|TDM27833.1
cluster244	5	Q4L783	GO:0005886; C:plasma membrane; IEA:UniProtKB-SubCell	ATCC_51835|TDM28000.1;DPC7170|TDM16784.1;DPC7171|TDM24126.1;ATCC13548|PNZ72200.1;DPC6291|TDM28939.1
cluster245	5	O31456	GO:0043565; F:sequence-specific DNA binding; IEA:InterPro	ATCC_51835|TDM28255.1;DPC7170|TDM17715.1;DPC7171|TDM25485.1;ATCC13548|PNZ74351.1;DPC6291|TDM31310.1
cluster246	5	P39760	GO:0006813; P:potassium ion transport; IEA:UniProtKB-KW	ATCC_51835|TDM27206.1;DPC7170|TDM19545.1;DPC7171|TDM25089.1;ATCC13548|PNZ73662.1;DPC6291|TDM29956.1
cluster247	5	N/A	N/A	ATCC_51835|TDM25833.1;DPC7170|TDM17135.1;DPC7171|TDM22417.1;ATCC13548|PNZ75265.1;DPC6291|TDM30260.1
cluster248	5	A7X0F9	GO:0006814; P:sodium ion transport; IEA:UniProtKB-KW	ATCC_51835|TDM27080.1;DPC7170|TDM19410.1;DPC7171|TDM23267.1;ATCC13548|PNZ73397.1;DPC6291|TDM27778.1
cluster249	5	N/A	N/A	ATCC_51835|TDM27244.1;DPC7170|TDM19076.1;DPC7171|TDM25050.1;ATCC13548|PNZ71683.1;DPC6291|TDM29996.1
cluster250	5	Q5HPY6	GO:0044205; P:'de novo' UMP biosynthetic process; IEA:UniProtKB-UniPathway	ATCC_51835|TDM27282.1;DPC7170|TDM19038.1;DPC7171|TDM25892.1;ATCC13548|PNZ71721.1;DPC6291|TDM30034.1
cluster251	5	O07575	GO:0016491; F:oxidoreductase activity; IEA:UniProtKB-KW	ATCC_51835|TDM26870.1;DPC7170|TDM19260.1;DPC7171|TDM26159.1;ATCC13548|PNZ73154.1;DPC6291|TDM29509.1
cluster252	5	N/A	N/A	ATCC_51835|TDM26647.1;DPC7170|TDM14523.1;DPC7171|TDM22717.1;ATCC13548|PNZ74872.1;DPC6291|TDM28636.1
cluster253	5	P94400	GO:0005525; F:GTP binding; IEA:UniProtKB-KW	ATCC_51835|TDM28427.1;DPC7170|TDM18822.1;DPC7171|TDM25210.1;ATCC13548|PNZ73796.1;DPC6291|TDM29138.1
cluster254	5	O05523	GO:0043953; P:protein transport by the Tat complex; IBA:GO_Central	ATCC_51835|TDM26635.1;DPC7170|TDM14536.1;DPC7171|TDM22733.1;ATCC13548|PNZ74839.1;DPC6291|TDM28621.1
cluster255	5	O35008	GO:0046872; F:metal ion binding; IEA:UniProtKB-KW	ATCC_51835|TDM27978.1;DPC7170|TDM16806.1;DPC7171|TDM24104.1;ATCC13548|PNZ72222.1;DPC6291|TDM28917.1
cluster256	5	Q6CZ44	GO:0015144; F:carbohydrate transmembrane transporter activity; IEA:UniProtKB-UniRule	ATCC_51835|TDM25831.1;DPC7170|TDM17133.1;DPC7171|TDM22415.1;ATCC13548|PNZ75264.1;DPC6291|TDM30261.1
cluster257	5	B9E8Z7	GO:0006275; P:regulation of DNA replication; IEA:UniProtKB-UniRule	ATCC_51835|TDM27419.1;DPC7170|TDM14259.1;DPC7171|TDM23194.1;ATCC13548|PNZ73118.1;DPC6291|TDM30557.1
cluster258	5	N/A	N/A	ATCC_51835|TDM26882.1;DPC7170|TDM19271.1;DPC7171|TDM26169.1;ATCC13548|PNZ73165.1;DPC6291|TDM29520.1
cluster259	5	P54486	GO:0005886; C:plasma membrane; IEA:UniProtKB-SubCell	ATCC_51835|TDM26875.1;DPC7170|TDM19264.1;DPC7171|TDM26162.1;ATCC13548|PNZ73158.1;DPC6291|TDM29513.1
cluster260	5	N/A	N/A	ATCC_51835|TDM27223.1;DPC7170|TDM19563.1;DPC7171|TDM25071.1;ATCC13548|PNZ73644.1;DPC6291|TDM29974.1
cluster261	5	B9EB04	GO:0006412; P:translation; IEA:UniProtKB-UniRule	ATCC_51835|TDM27211.1;DPC7170|TDM19551.1;DPC7171|TDM25083.1;ATCC13548|PNZ73656.1;DPC6291|TDM29962.1
cluster262	5	N/A	N/A	ATCC_51835|TDM28377.1;DPC7170|TDM17671.1;DPC7171|TDM25158.1;ATCC13548|PNZ72541.1;DPC6291|TDM28681.1
cluster263	5	B9E8Q0	GO:0003746; F:translation elongation factor activity; IEA:UniProtKB-UniRule	ATCC_51835|TDM25458.1;DPC7170|TDM16478.1;DPC7171|TDM25395.1;ATCC13548|PNZ70135.1;DPC6291|TDM29033.1
cluster264	5	B9E8X2	GO:0006281; P:DNA repair; IEA:UniProtKB-UniRule	ATCC_51835|TDM27391.1;DPC7170|TDM13777.1;DPC7171|TDM23224.1;ATCC13548|PNZ71447.1;DPC6291|TDM27035.1
cluster265	5	N/A	N/A	ATCC_51835|TDM28227.1;DPC7170|TDM17743.1;DPC7171|TDM24984.1;ATCC13548|PNZ73249.1;DPC6291|TDM31282.1
cluster266	5	N/A	N/A	ATCC_51835|TDM27529.1;DPC7170|TDM15235.1;DPC7171|TDM26536.1;ATCC13548|PNZ71834.1;DPC6291|TDM30442.1
cluster267	5	Q2G026	GO:0043952; P:protein transport by the Sec complex; IBA:GO_Central	ATCC_51835|TDM26975.1;DPC7170|TDM19361.1;DPC7171|TDM26261.1;ATCC13548|PNZ73491.1;DPC6291|TDM29614.1
cluster268	5	Q6GFM4	GO:0006783; P:heme biosynthetic process; IEA:UniProtKB-UniRule	ATCC_51835|TDM26063.1;DPC7170|TDM14793.1;DPC7171|TDM24173.1;ATCC13548|PNZ70547.1;DPC6291|TDM27734.1
cluster270	5	P37543	GO:0008168; F:methyltransferase activity; IEA:InterPro	ATCC_51835|TDM25669.1;DPC7170|TDM14486.1;DPC7171|TDM22641.1;ATCC13548|PNZ70170.1;DPC6291|TDM28606.1
cluster271	5	N/A	N/A	ATCC_51835|TDM27935.1;DPC7170|TDM14830.1;DPC7171|TDM21022.1;ATCC13548|PNZ70357.1;DPC6291|TDM28876.1
cluster272	5	N/A	N/A	ATCC_51835|TDM27240.1;DPC7170|TDM19580.1;DPC7171|TDM25054.1;ATCC13548|PNZ71679.1;DPC6291|TDM29992.1
cluster273	5	B9E7B2	GO:0016787; F:hydrolase activity; IEA:UniProtKB-UniRule	ATCC_51835|TDM28037.1;DPC7170|TDM16747.1;DPC7171|TDM25696.1;ATCC13548|PNZ71000.1;DPC6291|TDM31014.1
cluster274	5	Q4L749	GO:0046872; F:metal ion binding; IEA:UniProtKB-KW	ATCC_51835|TDM28036.1;DPC7170|TDM16748.1;DPC7171|TDM25695.1;ATCC13548|PNZ70999.1;DPC6291|TDM31013.1
cluster275	5	N/A	N/A	ATCC_51835|TDM28323.1;DPC7170|TDM17617.1;DPC7171|TDM25553.1;ATCC13548|PNZ72597.1;DPC6291|TDM31381.1
cluster276	5	O34758	GO:0009252; P:peptidoglycan biosynthetic process; IEA:UniProtKB-UniRule	ATCC_51835|TDM28152.1;DPC7170|TDM17819.1;DPC7171|TDM24907.1;ATCC13548|PNZ73964.1;DPC6291|TDM31131.1
cluster277	5	Q5L2X7	N/A	ATCC_51835|TDM26747.1;DPC7170|TDM16059.1;DPC7171|TDM22368.1;ATCC13548|PNZ74945.1;DPC6291|TDM28842.1
cluster278	5	I3DZK9	GO:0006631; P:fatty acid metabolic process; IEA:UniProtKB-KW	ATCC_51835|TDM25141.1;DPC7170|TDM19013.1;DPC7171|TDM25935.1;ATCC13548|PNZ74655.1;DPC6291|TDM30060.1
cluster279	5	Q8E0C9	GO:0004222; F:metalloendopeptidase activity; IEA:InterPro	ATCC_51835|TDM28369.1;DPC7170|TDM17663.1;DPC7171|TDM20966.1;ATCC13548|PNZ72549.1;DPC6291|TDM28673.1
cluster280	5	N/A	N/A	ATCC_51835|TDM28115.1;DPC7170|TDM17857.1;DPC7171|TDM25774.1;ATCC13548|PNZ73928.1;DPC6291|TDM31093.1
cluster281	5	N/A	N/A	ATCC_51835|TDM27103.1;DPC7170|TDM19430.1;DPC7171|TDM23247.1;ATCC13548|PNZ73377.1;DPC6291|TDM27795.1
cluster282	5	N/A	N/A	ATCC_51835|TDM26345.1;DPC7170|TDM16525.1;DPC7171|TDM25345.1;ATCC13548|PNZ71866.1;DPC6291|TDM28984.1
cluster283	5	N/A	N/A	ATCC_51835|TDM26962.1;DPC7170|TDM19348.1;DPC7171|TDM26248.1;ATCC13548|PNZ73478.1;DPC6291|TDM29601.1
cluster284	5	Q6GAE5	GO:0006541; P:glutamine metabolic process; IEA:UniProtKB-KW	ATCC_51835|TDM27190.1;DPC7170|TDM19529.1;DPC7171|TDM25105.1;ATCC13548|PNZ72787.1;DPC6291|TDM29940.1
cluster285	5	Q2FX88	GO:0008033; P:tRNA processing; IEA:UniProtKB-UniRule	ATCC_51835|TDM26094.1;DPC7170|TDM14284.1;DPC7171|TDM24205.1;ATCC13548|PNZ70579.1;DPC6291|TDM27922.1
cluster286	5	B9E6X0	GO:0009408; P:response to heat; IEA:InterPro	ATCC_51835|TDM28177.1;DPC7170|TDM17794.1;DPC7171|TDM24933.1;ATCC13548|PNZ73298.1;DPC6291|TDM31157.1
cluster287	5	O31543	GO:0015095; F:magnesium ion transmembrane transporter activity; IBA:GO_Central	ATCC_51835|TDM25878.1;DPC7170|TDM17150.1;DPC7171|TDM22684.1;ATCC13548|PNZ75292.1;DPC6291|TDM27388.1
cluster288	5	P94418	GO:0055072; P:iron ion homeostasis; IEA:UniProtKB-KW	ATCC_51835|TDM26372.1;DPC7170|TDM16500.1;DPC7171|TDM25373.1;ATCC13548|PNZ72801.1;DPC6291|TDM29010.1
cluster289	5	Q4L8L7	GO:0016887; F:ATPase activity; IEA:InterPro	ATCC_51835|TDM27512.1;DPC7170|TDM15252.1;DPC7171|TDM26553.1;ATCC13548|PNZ72345.1;DPC6291|TDM30459.1
cluster290	5	Q65P82	GO:0006412; P:translation; IEA:UniProtKB-UniRule	ATCC_51835|TDM27646.1;DPC7170|TDM17073.1;DPC7171|TDM26413.1;ATCC13548|PNZ74181.1;DPC6291|TDM30304.1
cluster291	5	P62172	GO:0006355; P:regulation of transcription, DNA-templated; ISS:TIGR	ATCC_51835|TDM28569.1;DPC7170|TDM19083.1;DPC7171|TDM25258.1;ATCC13548|PNZ74669.1;DPC6291|TDM29156.1
cluster292	5	Q99SJ1	GO:0006566; P:threonine metabolic process; ISS:UniProtKB	ATCC_51835|TDM28489.1;DPC7170|TDM18957.1;DPC7171|TDM25999.1;ATCC13548|PNZ74599.1;DPC6291|TDM29202.1
cluster293	5	Q9X8H1	GO:0006793; P:phosphorus metabolic process; IBA:GO_Central	ATCC_51835|TDM26088.1;DPC7170|TDM14290.1;DPC7171|TDM24199.1;ATCC13548|PNZ70573.1;DPC6291|TDM27916.1
cluster294	5	B9E9J1	GO:0006412; P:translation; IEA:UniProtKB-UniRule	ATCC_51835|TDM27623.1;DPC7170|TDM17050.1;DPC7171|TDM26436.1;ATCC13548|PNZ74158.1;DPC6291|TDM30327.1
cluster295	5	N/A	N/A	ATCC_51835|TDM26858.1;DPC7170|TDM19249.1;DPC7171|TDM26147.1;ATCC13548|PNZ74420.1;DPC6291|TDM29497.1
cluster296	5	B9E8C4	GO:0006633; P:fatty acid biosynthetic process; IEA:UniProtKB-UniRule	ATCC_51835|TDM25271.1;DPC7170|TDM13870.1;DPC7171|TDM21092.1;ATCC13548|PNZ72931.1;DPC6291|TDM27361.1
cluster297	5	P39787	GO:0006269; P:DNA replication, synthesis of RNA primer; IEA:UniProtKB-KW	ATCC_51835|TDM28310.1;DPC7170|TDM17603.1;DPC7171|TDM25540.1;ATCC13548|PNZ72610.1;DPC6291|TDM31368.1
cluster298	5	B9EAZ0	GO:0006189; P:'de novo' IMP biosynthetic process; IEA:UniProtKB-UniRule	ATCC_51835|TDM27193.1;DPC7170|TDM19532.1;DPC7171|TDM25102.1;ATCC13548|PNZ73675.1;DPC6291|TDM29943.1
cluster299	5	B9E8N6	GO:0035998; P:7,8-dihydroneopterin 3'-triphosphate biosynthetic process; IEA:UniProtKB-UniPathway	ATCC_51835|TDM26381.1;DPC7170|TDM16492.1;DPC7171|TDM25381.1;ATCC13548|PNZ70122.1;DPC6291|TDM29019.1
cluster300	5	P54478	GO:0005886; C:plasma membrane; IEA:UniProtKB-SubCell	ATCC_51835|TDM27438.1;DPC7170|TDM16282.1;DPC7171|TDM22165.1;ATCC13548|PNZ71617.1;DPC6291|TDM30540.1
cluster301	5	B9EBC7	GO:0006099; P:tricarboxylic acid cycle; IEA:UniProtKB-UniRule	ATCC_51835|TDM28512.1;DPC7170|TDM18980.1;DPC7171|TDM25969.1;ATCC13548|PNZ74622.1;DPC6291|TDM29232.1
cluster302	5	N/A	N/A	ATCC_51835|TDM28091.1;DPC7170|TDM17881.1;DPC7171|TDM25750.1;ATCC13548|PNZ73903.1;DPC6291|TDM31068.1
cluster303	5	Q8LR50	GO:0009691; P:cytokinin biosynthetic process; IBA:GO_Central	ATCC_51835|TDM25822.1;DPC7170|TDM17127.1;DPC7171|TDM22409.1;ATCC13548|PNZ75258.1;DPC6291|TDM30267.1
cluster304	5	B9E903	GO:0009432; P:SOS response; IEA:UniProtKB-UniRule	ATCC_51835|TDM27426.1;DPC7170|TDM14252.1;DPC7171|TDM23187.1;ATCC13548|PNZ73125.1;DPC6291|TDM30550.1
cluster305	5	Q45659	GO:0005506; F:iron ion binding; IEA:InterPro	ATCC_51835|TDM28300.1;DPC7170|TDM17593.1;DPC7171|TDM25530.1;ATCC13548|PNZ72620.1;DPC6291|TDM31358.1
cluster306	5	N/A	N/A	ATCC_51835|TDM26689.1;DPC7170|TDM13904.1;DPC7171|TDM24042.1;ATCC13548|PNZ73341.1;DPC6291|TDM27827.1
cluster307	5	Q5HNS0	GO:0009253; P:peptidoglycan catabolic process; IEA:InterPro	ATCC_51835|TDM28138.1;DPC7170|TDM17834.1;DPC7171|TDM25797.1;ATCC13548|PNZ73951.1;DPC6291|TDM31116.1
cluster308	5	O07528	GO:0006355; P:regulation of transcription, DNA-templated; IEA:InterPro	ATCC_51835|TDM26083.1;DPC7170|TDM14295.1;DPC7171|TDM24193.1;ATCC13548|PNZ70567.1;DPC6291|TDM27911.1
cluster309	5	N/A	N/A	ATCC_51835|TDM27184.1;DPC7170|TDM19523.1;DPC7171|TDM25111.1;ATCC13548|PNZ71361.1;DPC6291|TDM29934.1
cluster310	5	P42974	GO:0000302; P:response to reactive oxygen species; IEA:InterPro	ATCC_51835|TDM27525.1;DPC7170|TDM15239.1;DPC7171|TDM26540.1;ATCC13548|PNZ71830.1;DPC6291|TDM30446.1
cluster311	5	Q2FDV8	GO:0005524; F:ATP binding; IEA:UniProtKB-KW	ATCC_51835|TDM25154.1;DPC7170|TDM19026.1;DPC7171|TDM25906.1;ATCC13548|PNZ74668.1;DPC6291|TDM30047.1
cluster312	5	N/A	N/A	ATCC_51835|TDM26886.1;DPC7170|TDM19275.1;DPC7171|TDM26173.1;ATCC13548|PNZ73169.1;DPC6291|TDM29524.1
cluster313	5	Q4L5R2	GO:0006351; P:transcription, DNA-templated; IEA:UniProtKB-UniRule	ATCC_51835|TDM25151.1;DPC7170|TDM19023.1;DPC7171|TDM25909.1;ATCC13548|PNZ74665.1;DPC6291|TDM30050.1
cluster314	5	Q49Z42	GO:0009229; P:thiamine diphosphate biosynthetic process; IEA:UniProtKB-UniPathway	ATCC_51835|TDM26279.1;DPC7170|TDM15130.1;DPC7171|TDM22192.1;ATCC13548|PNZ73755.1;DPC6291|TDM27856.1
cluster315	5	P37545	GO:0046872; F:metal ion binding; IEA:UniProtKB-KW	ATCC_51835|TDM25664.1;DPC7170|TDM14482.1;DPC7171|TDM22636.1;ATCC13548|PNZ74299.1;DPC6291|TDM28601.1
cluster316	5	P94360	GO:0015774; P:polysaccharide transport; IEA:UniProtKB-KW	ATCC_51835|TDM26814.1;DPC7170|TDM19204.1;DPC7171|TDM26107.1;ATCC13548|PNZ74459.1;DPC6291|TDM29457.1
cluster317	5	Q5HPD3	GO:0016887; F:ATPase activity; IEA:InterPro	ATCC_51835|TDM28350.1;DPC7170|TDM17644.1;DPC7171|TDM25602.1;ATCC13548|PNZ72570.1;DPC6291|TDM31408.1
cluster318	5	N/A	N/A	ATCC_51835|TDM27246.1;DPC7170|TDM19074.1;DPC7171|TDM25048.1;ATCC13548|PNZ71685.1;DPC6291|TDM29998.1
cluster319	5	Q49ZQ7	GO:0019557; P:histidine catabolic process to glutamate and formate; IEA:UniProtKB-UniPathway	ATCC_51835|TDM27958.1;DPC7170|TDM14057.1;DPC7171|TDM24084.1;ATCC13548|PNZ74088.1;DPC6291|TDM28896.1
cluster320	5	P50863	GO:0045892; P:negative regulation of transcription, DNA-templated; IMP:CACAO	ATCC_51835|TDM25874.1;DPC7170|TDM17184.1;DPC7171|TDM22681.1;ATCC13548|PNZ73600.1;DPC6291|TDM27701.1
cluster321	5	P42177	GO:0042128; P:nitrate assimilation; IEA:UniProtKB-KW	ATCC_51835|TDM27565.1;DPC7170|TDM15876.1;DPC7171|TDM26499.1;ATCC13548|PNZ71552.1;DPC6291|TDM30405.1
cluster322	5	A6VK13	GO:0000271; P:polysaccharide biosynthetic process; IEA:InterPro	ATCC_51835|TDM27169.1;DPC7170|TDM19496.1;DPC7171|TDM24873.1;ATCC13548|PNZ71156.1;DPC6291|TDM29905.1
cluster323	5	O32436	GO:0005886; C:plasma membrane; IEA:UniProtKB-SubCell	ATCC_51835|TDM27111.1;DPC7170|TDM19439.1;DPC7171|TDM23239.1;ATCC13548|PNZ72311.1;DPC6291|TDM27786.1
cluster324	5	N/A	N/A	ATCC_51835|TDM26287.1;DPC7170|TDM15122.1;DPC7171|TDM22200.1;ATCC13548|PNZ75177.1;DPC6291|TDM27864.1
cluster325	5	N/A	N/A	ATCC_51835|TDM27248.1;DPC7170|TDM19072.1;DPC7171|TDM25047.1;ATCC13548|PNZ71687.1;DPC6291|TDM30000.1
cluster326	5	P96707	GO:0016491; F:oxidoreductase activity; IEA:UniProtKB-KW	ATCC_51835|TDM25287.1;DPC7170|TDM16449.1;DPC7171|TDM25425.1;ATCC13548|PNZ70164.1;DPC6291|TDM29063.1
cluster327	5	N/A	N/A	ATCC_51835|TDM27616.1;DPC7170|TDM15924.1;DPC7171|TDM26443.1;ATCC13548|PNZ71497.1;DPC6291|TDM30334.1
cluster328	5	N/A	N/A	ATCC_51835|TDM28297.1;DPC7170|TDM17590.1;DPC7171|TDM25527.1;ATCC13548|PNZ72623.1;DPC6291|TDM31355.1
cluster329	5	O07609	GO:0016829; F:lyase activity; IEA:UniProtKB-KW	ATCC_51835|TDM27468.1;DPC7170|TDM16230.1;DPC7171|TDM26593.1;ATCC13548|PNZ72297.1;DPC6291|TDM30498.1
cluster330	5	Q8CSY5	GO:0009146; P:purine nucleoside triphosphate catabolic process; IEA:UniProtKB-UniRule	ATCC_51835|TDM28093.1;DPC7170|TDM17879.1;DPC7171|TDM25752.1;ATCC13548|PNZ73905.1;DPC6291|TDM31070.1
cluster331	5	N/A	N/A	ATCC_51835|TDM26101.1;DPC7170|TDM14277.1;DPC7171|TDM24212.1;ATCC13548|PNZ70586.1;DPC6291|TDM27929.1
cluster332	5	N/A	N/A	ATCC_51835|TDM26059.1;DPC7170|TDM14797.1;DPC7171|TDM24169.1;ATCC13548|PNZ70543.1;DPC6291|TDM27730.1
cluster333	5	A7X4T4	GO:0008152; P:metabolic process; IEA:UniProtKB-KW	ATCC_51835|TDM26281.1;DPC7170|TDM15128.1;DPC7171|TDM22194.1;ATCC13548|PNZ73757.1;DPC6291|TDM27858.1
cluster334	5	B9E7F6	GO:0008360; P:regulation of cell shape; IEA:UniProtKB-KW	ATCC_51835|TDM27999.1;DPC7170|TDM16785.1;DPC7171|TDM24125.1;ATCC13548|PNZ72201.1;DPC6291|TDM28938.1
cluster335	5	P0AFK8	GO:0055085; P:transmembrane transport; IEA:InterPro	ATCC_51835|TDM27221.1;DPC7170|TDM19561.1;DPC7171|TDM25073.1;ATCC13548|PNZ73646.1;DPC6291|TDM29972.1
cluster336	5	N/A	N/A	ATCC_51835|TDM27205.1;DPC7170|TDM19544.1;DPC7171|TDM25090.1;ATCC13548|PNZ73663.1;DPC6291|TDM29955.1
cluster337	5	B9EBI8	GO:0006072; P:glycerol-3-phosphate metabolic process; IEA:UniProtKB-UniRule	ATCC_51835|TDM28450.1;DPC7170|TDM18917.1;DPC7171|TDM25234.1;ATCC13548|PNZ74561.1;DPC6291|TDM29163.1
cluster338	5	B9E8X3	GO:0003677; F:DNA binding; IEA:UniProtKB-UniRule	ATCC_51835|TDM27392.1;DPC7170|TDM13776.1;DPC7171|TDM23223.1;ATCC13548|PNZ71446.1;DPC6291|TDM27036.1
cluster339	5	N/A	N/A	ATCC_51835|TDM28238.1;DPC7170|TDM17732.1;DPC7171|TDM25468.1;ATCC13548|PNZ71235.1;DPC6291|TDM31293.1
cluster340	5	B9EBV6	GO:0008654; P:phospholipid biosynthetic process; IEA:UniProtKB-UniRule	ATCC_51835|TDM28404.1;DPC7170|TDM18799.1;DPC7171|TDM25189.1;ATCC13548|PNZ73819.1;DPC6291|TDM28713.1
cluster341	5	N/A	N/A	ATCC_51835|TDM27252.1;DPC7170|TDM19068.1;DPC7171|TDM25043.1;ATCC13548|PNZ71691.1;DPC6291|TDM30004.1
cluster342	5	N/A	N/A	ATCC_51835|TDM28001.1;DPC7170|TDM16783.1;DPC7171|TDM24127.1;ATCC13548|PNZ72199.1;DPC6291|TDM28940.1
cluster343	5	N/A	N/A	ATCC_51835|TDM27001.1;DPC7170|TDM19387.1;DPC7171|TDM23289.1;ATCC13548|PNZ72038.1;DPC6291|TDM27772.1
cluster344	5	P45081	GO:0006826; P:iron ion transport; IBA:GO_Central	ATCC_51835|TDM26893.1;DPC7170|TDM19282.1;DPC7171|TDM26181.1;ATCC13548|PNZ73177.1;DPC6291|TDM29532.1
cluster345	5	N/A	N/A	ATCC_51835|TDM27084.1;DPC7170|TDM19414.1;DPC7171|TDM23263.1;ATCC13548|PNZ73393.1;DPC6291|TDM27746.1
cluster346	5	P42086	GO:0042906; P:xanthine transport; IBA:GO_Central	ATCC_51835|TDM27401.1;DPC7170|TDM13768.1;DPC7171|TDM23212.1;ATCC13548|PNZ73100.1;DPC6291|TDM30574.1
cluster347	5	Q4L6W3	GO:0000967; P:rRNA 5'-end processing; IEA:UniProtKB-UniRule	ATCC_51835|TDM28150.1;DPC7170|TDM17821.1;DPC7171|TDM24905.1;ATCC13548|PNZ73962.1;DPC6291|TDM31129.1
cluster348	5	Q49YB9	GO:0015937; P:coenzyme A biosynthetic process; IEA:UniProtKB-UniRule	ATCC_51835|TDM28052.1;DPC7170|TDM16733.1;DPC7171|TDM25712.1;ATCC13548|PNZ71014.1;DPC6291|TDM31029.1
cluster349	5	P49936	GO:0055072; P:iron ion homeostasis; IEA:UniProtKB-KW	ATCC_51835|TDM27595.1;DPC7170|TDM15904.1;DPC7171|TDM26463.1;ATCC13548|PNZ71519.1;DPC6291|TDM30369.1
cluster350	5	P54502	GO:0005886; C:plasma membrane; IEA:UniProtKB-SubCell	ATCC_51835|TDM28221.1;DPC7170|TDM17749.1;DPC7171|TDM24978.1;ATCC13548|PNZ73254.1;DPC6291|TDM31203.1
cluster351	5	P54457	GO:0017148; P:negative regulation of translation; IBA:GO_Central	ATCC_51835|TDM28165.1;DPC7170|TDM17806.1;DPC7171|TDM24920.1;ATCC13548|PNZ73977.1;DPC6291|TDM31144.1
cluster352	5	B9EB26	GO:0006784; P:heme a biosynthetic process; IEA:UniProtKB-UniRule	ATCC_51835|TDM27236.1;DPC7170|TDM19576.1;DPC7171|TDM25058.1;ATCC13548|PNZ71675.1;DPC6291|TDM29988.1
cluster353	5	B9E6K7	GO:0009423; P:chorismate biosynthetic process; IEA:UniProtKB-UniPathway	ATCC_51835|TDM28293.1;DPC7170|TDM17586.1;DPC7171|TDM25523.1;ATCC13548|PNZ72627.1;DPC6291|TDM31351.1
cluster354	5	P35595	GO:0009401; P:phosphoenolpyruvate-dependent sugar phosphotransferase system; IEA:UniProtKB-KW	ATCC_51835|TDM25836.1;DPC7170|TDM17138.1;DPC7171|TDM22420.1;ATCC13548|PNZ75268.1;DPC6291|TDM27386.1
cluster355	5	P54608	GO:0006807; P:nitrogen compound metabolic process; IEA:InterPro	ATCC_51835|TDM26085.1;DPC7170|TDM14293.1;DPC7171|TDM24195.1;ATCC13548|PNZ70569.1;DPC6291|TDM27913.1
cluster356	5	O66126	GO:0008299; P:isoprenoid biosynthetic process; IEA:UniProtKB-KW	ATCC_51835|TDM28242.1;DPC7170|TDM17728.1;DPC7171|TDM25472.1;ATCC13548|PNZ71239.1;DPC6291|TDM31297.1
cluster357	5	P94592	GO:0016791; F:phosphatase activity; IBA:GO_Central	ATCC_51835|TDM26383.1;DPC7170|TDM16490.1;DPC7171|TDM25383.1;ATCC13548|PNZ70123.1;DPC6291|TDM29021.1
cluster358	5	P16449	GO:0030435; P:sporulation resulting in formation of a cellular spore; IEA:UniProtKB-KW	ATCC_51835|TDM25875.1;DPC7170|TDM17185.1;DPC7171|TDM22682.1;ATCC13548|PNZ73599.1;DPC6291|TDM27702.1
cluster359	5	B9E8U9	GO:0006412; P:translation; IEA:UniProtKB-UniRule	ATCC_51835|TDM25653.1;DPC7170|TDM14471.1;DPC7171|TDM22625.1;ATCC13548|PNZ74288.1;DPC6291|TDM28590.1
cluster360	5	B9E8F5	GO:0035999; P:tetrahydrofolate interconversion; IEA:UniProtKB-UniPathway	ATCC_51835|TDM26298.1;DPC7170|TDM15111.1;DPC7171|TDM22212.1;ATCC13548|PNZ75166.1;DPC6291|TDM27876.1
cluster361	5	N/A	N/A	ATCC_51835|TDM28388.1;DPC7170|TDM17684.1;DPC7171|TDM25173.1;ATCC13548|PNZ72526.1;DPC6291|TDM28696.1
cluster362	5	A7X4P5	GO:0003723; F:RNA binding; IEA:UniProtKB-KW	ATCC_51835|TDM25274.1;DPC7170|TDM13873.1;DPC7171|TDM21095.1;ATCC13548|PNZ72928.1;DPC6291|TDM27364.1
cluster363	5	B9E9L5	GO:0006412; P:translation; IEA:UniProtKB-UniRule	ATCC_51835|TDM27647.1;DPC7170|TDM17074.1;DPC7171|TDM26412.1;ATCC13548|PNZ74182.1;DPC6291|TDM30303.1
cluster364	5	N/A	N/A	ATCC_51835|TDM26346.1;DPC7170|TDM16524.1;DPC7171|TDM25347.1;ATCC13548|PNZ71867.1;DPC6291|TDM28985.1
cluster365	5	Q4L3G8	GO:0030163; P:protein catabolic process; IEA:UniProtKB-UniRule	ATCC_51835|TDM25644.1;DPC7170|TDM14462.1;DPC7171|TDM22616.1;ATCC13548|PNZ74280.1;DPC6291|TDM28581.1
cluster366	5	Q8Y5N4	GO:0034628; P:'de novo' NAD biosynthetic process from aspartate; IBA:GO_Central	ATCC_51835|TDM25852.1;DPC7170|TDM17162.1;DPC7171|TDM22660.1;ATCC13548|PNZ75287.1;DPC6291|TDM27680.1
cluster367	5	P39788	GO:0006285; P:base-excision repair, AP site formation; IBA:GO_Central	ATCC_51835|TDM28311.1;DPC7170|TDM17604.1;DPC7171|TDM25541.1;ATCC13548|PNZ72609.1;DPC6291|TDM31369.1
cluster368	5	O34349	GO:0008962; F:phosphatidylglycerophosphatase activity; IEA:UniProtKB-EC	ATCC_51835|TDM28342.1;DPC7170|TDM17636.1;DPC7171|TDM25572.1;ATCC13548|PNZ72578.1;DPC6291|TDM31400.1
cluster369	5	Q71Z84	GO:0045454; P:cell redox homeostasis; IEA:InterPro	ATCC_51835|TDM28030.1;DPC7170|TDM16754.1;DPC7171|TDM25689.1;ATCC13548|PNZ70994.1;DPC6291|TDM31007.1
cluster370	5	Q4L3I7	GO:0006424; P:glutamyl-tRNA aminoacylation; IEA:UniProtKB-UniRule	ATCC_51835|TDM25297.1;DPC7170|TDM16459.1;DPC7171|TDM25415.1;ATCC13548|PNZ70154.1;DPC6291|TDM29053.1
cluster371	5	N/A	N/A	ATCC_51835|TDM28416.1;DPC7170|TDM18811.1;DPC7171|TDM25200.1;ATCC13548|PNZ73808.1;DPC6291|TDM29126.1
cluster372	5	Q6GHG0	GO:0006364; P:rRNA processing; IEA:UniProtKB-UniRule	ATCC_51835|TDM28477.1;DPC7170|TDM18945.1;DPC7171|TDM26011.1;ATCC13548|PNZ74587.1;DPC6291|TDM29190.1
cluster373	5	N/A	N/A	ATCC_51835|TDM28015.1;DPC7170|TDM16769.1;DPC7171|TDM24141.1;ATCC13548|PNZ70979.1;DPC6291|TDM27317.1
cluster374	5	Q5HIS8	GO:0006260; P:DNA replication; IEA:UniProtKB-UniRule	ATCC_51835|TDM27406.1;DPC7170|TDM13562.1;DPC7171|TDM23207.1;ATCC13548|PNZ73105.1;DPC6291|TDM30570.1
cluster375	5	O34607	GO:0006094; P:gluconeogenesis; IEA:UniProtKB-UniPathway	ATCC_51835|TDM28536.1;DPC7170|TDM19004.1;DPC7171|TDM25945.1;ATCC13548|PNZ74646.1;DPC6291|TDM29256.1
cluster376	5	N/A	N/A	ATCC_51835|TDM26358.1;DPC7170|TDM16512.1;DPC7171|TDM25359.1;ATCC13548|PNZ71879.1;DPC6291|TDM28997.1
cluster377	5	B9E913	GO:0006412; P:translation; IEA:UniProtKB-UniRule	ATCC_51835|TDM27435.1;DPC7170|TDM14243.1;DPC7171|TDM20975.1;ATCC13548|PNZ71614.1;DPC6291|TDM30543.1
cluster378	5	P37544	GO:0000453; P:enzyme-directed rRNA 2'-O-methylation; IBA:GO_Central	ATCC_51835|TDM25667.1;DPC7170|TDM14484.1;DPC7171|TDM22639.1;ATCC13548|PNZ70169.1;DPC6291|TDM28604.1
cluster379	5	O32127	N/A	ATCC_51835|TDM27007.1;DPC7170|TDM19593.1;DPC7171|TDM23298.1;ATCC13548|PNZ72121.1;DPC6291|TDM27780.1
cluster380	5	B9E8Z2	GO:0070043; F:rRNA (guanine-N7-)-methyltransferase activity; IEA:UniProtKB-UniRule	ATCC_51835|TDM27414.1;DPC7170|TDM14264.1;DPC7171|TDM23199.1;ATCC13548|PNZ73113.1;DPC6291|TDM30562.1
cluster381	5	N/A	N/A	ATCC_51835|TDM26352.1;DPC7170|TDM16518.1;DPC7171|TDM25353.1;ATCC13548|PNZ71873.1;DPC6291|TDM28991.1
cluster382	5	A3KG59	GO:0032268; P:regulation of cellular protein metabolic process; IDA:MGI	ATCC_51835|TDM26319.1;DPC7170|TDM15090.1;DPC7171|TDM25319.1;ATCC13548|PNZ75146.1;DPC6291|TDM27030.1
cluster383	5	N/A	N/A	ATCC_51835|TDM27548.1;DPC7170|TDM15216.1;DPC7171|TDM26517.1;ATCC13548|PNZ71853.1;DPC6291|TDM30423.1
cluster384	5	Q8RPQ1	GO:0006879; P:cellular iron ion homeostasis; IEA:UniProtKB-KW	ATCC_51835|TDM26330.1;DPC7170|TDM15079.1;DPC7171|TDM25330.1;ATCC13548|PNZ75135.1;DPC6291|TDM28969.1
cluster385	5	O31489	GO:0006412; P:translation; IBA:GO_Central	ATCC_51835|TDM25279.1;DPC7170|TDM13878.1;DPC7171|TDM21100.1;ATCC13548|PNZ72923.1;DPC6291|TDM27368.1
cluster386	5	Q2YXG4	GO:0044205; P:'de novo' UMP biosynthetic process; IEA:UniProtKB-UniPathway	ATCC_51835|TDM27281.1;DPC7170|TDM19039.1;DPC7171|TDM25891.1;ATCC13548|PNZ71720.1;DPC6291|TDM30033.1
cluster387	5	N/A	N/A	ATCC_51835|TDM26098.1;DPC7170|TDM14280.1;DPC7171|TDM24209.1;ATCC13548|PNZ70583.1;DPC6291|TDM27926.1
cluster388	5	P30266	GO:0006979; P:response to oxidative stress; IEA:InterPro	ATCC_51835|TDM27504.1;DPC7170|TDM16196.1;DPC7171|TDM26558.1;ATCC13548|PNZ72340.1;DPC6291|TDM30463.1
cluster389	5	N/A	N/A	ATCC_51835|TDM27530.1;DPC7170|TDM15234.1;DPC7171|TDM26535.1;ATCC13548|PNZ71835.1;DPC6291|TDM30441.1
cluster390	5	O34866	GO:0004180; F:carboxypeptidase activity; IEA:UniProtKB-KW	ATCC_51835|TDM26769.1;DPC7170|TDM16080.1;DPC7171|TDM24064.1;ATCC13548|PNZ74965.1;DPC6291|TDM28862.1
cluster391	5	Q830V1	GO:0046872; F:metal ion binding; IEA:UniProtKB-KW	ATCC_51835|TDM27131.1;DPC7170|TDM19459.1;DPC7171|TDM24836.1;ATCC13548|PNZ74772.1;DPC6291|TDM29870.1
cluster392	5	Q5HHQ9	GO:0009432; P:SOS response; IEA:UniProtKB-UniRule	ATCC_51835|TDM26958.1;DPC7170|TDM19344.1;DPC7171|TDM26244.1;ATCC13548|PNZ73474.1;DPC6291|TDM29597.1
cluster393	5	P0AAR6	GO:0005886; C:plasma membrane; IEA:UniProtKB-SubCell	ATCC_51835|TDM25834.1;DPC7170|TDM17136.1;DPC7171|TDM22418.1;ATCC13548|PNZ75266.1;DPC6291|TDM30259.1
cluster394	5	P54604	GO:0009451; P:RNA modification; IBA:GO_Central	ATCC_51835|TDM26086.1;DPC7170|TDM14292.1;DPC7171|TDM24196.1;ATCC13548|PNZ70570.1;DPC6291|TDM27914.1
cluster395	5	Q928C2	GO:0009636; P:response to toxic substance; IEA:UniProtKB-KW	ATCC_51835|TDM26685.1;DPC7170|TDM13900.1;DPC7171|TDM24046.1;ATCC13548|PNZ73337.1;DPC6291|TDM27831.1
cluster396	5	B9E8E9	GO:0015986; P:ATP synthesis coupled proton transport; IEA:UniProtKB-UniRule	ATCC_51835|TDM26292.1;DPC7170|TDM15117.1;DPC7171|TDM22205.1;ATCC13548|PNZ75172.1;DPC6291|TDM27869.1
cluster397	5	P54574	GO:1900376; P:regulation of secondary metabolite biosynthetic process; IBA:GO_Central	ATCC_51835|TDM28264.1;DPC7170|TDM17543.1;DPC7171|TDM25494.1;ATCC13548|PNZ74360.1;DPC6291|TDM31319.1
cluster398	5	B9E7A4	GO:0006002; P:fructose 6-phosphate metabolic process; IEA:InterPro	ATCC_51835|TDM28042.1;DPC7170|TDM16743.1;DPC7171|TDM25702.1;ATCC13548|PNZ71005.1;DPC6291|TDM31019.1
cluster399	5	P54389	N/A	ATCC_51835|TDM28295.1;DPC7170|TDM17588.1;DPC7171|TDM25525.1;ATCC13548|PNZ72625.1;DPC6291|TDM31353.1
cluster400	5	Q49YW3	GO:0030145; F:manganese ion binding; IEA:UniProtKB-UniRule	ATCC_51835|TDM26701.1;DPC7170|TDM16006.1;DPC7171|TDM24029.1;ATCC13548|PNZ73354.1;DPC6291|TDM27814.1
cluster401	5	N/A	N/A	ATCC_51835|TDM28123.1;DPC7170|TDM17849.1;DPC7171|TDM25782.1;ATCC13548|PNZ73936.1;DPC6291|TDM31101.1
cluster402	5	N/A	N/A	ATCC_51835|TDM26050.1;DPC7170|TDM14806.1;DPC7171|TDM24160.1;ATCC13548|PNZ70534.1;DPC6291|TDM27721.1
cluster403	5	B9E9B4	GO:0009229; P:thiamine diphosphate biosynthetic process; IEA:UniProtKB-UniPathway	ATCC_51835|TDM27544.1;DPC7170|TDM15220.1;DPC7171|TDM26521.1;ATCC13548|PNZ71849.1;DPC6291|TDM30427.1
cluster404	5	O34719	GO:0005886; C:plasma membrane; IEA:UniProtKB-SubCell	ATCC_51835|TDM28422.1;DPC7170|TDM18817.1;DPC7171|TDM25204.1;ATCC13548|PNZ73802.1;DPC6291|TDM29132.1
cluster405	5	Q9L5W9	GO:0030001; P:metal ion transport; IEA:InterPro	ATCC_51835|TDM27519.1;DPC7170|TDM15245.1;DPC7171|TDM26546.1;ATCC13548|PNZ72352.1;DPC6291|TDM30452.1
cluster406	5	N/A	N/A	ATCC_51835|TDM25820.1;DPC7170|TDM17125.1;DPC7171|TDM22407.1;ATCC13548|PNZ75256.1;DPC6291|TDM30269.1
cluster407	5	B9DIC0	GO:0006412; P:translation; IEA:UniProtKB-UniRule	ATCC_51835|TDM27405.1;DPC7170|TDM13563.1;DPC7171|TDM23208.1;ATCC13548|PNZ73104.1;DPC6291|TDM30571.1
cluster408	5	B9E8Q5	GO:0006351; P:transcription, DNA-templated; IEA:UniProtKB-UniRule	ATCC_51835|TDM25452.1;DPC7170|TDM16472.1;DPC7171|TDM25401.1;ATCC13548|PNZ70141.1;DPC6291|TDM29039.1
cluster409	5	N/A	N/A	ATCC_51835|TDM28016.1;DPC7170|TDM16768.1;DPC7171|TDM24142.1;ATCC13548|PNZ70980.1;DPC6291|TDM27316.1
cluster410	5	N/A	N/A	ATCC_51835|TDM27178.1;DPC7170|TDM19505.1;DPC7171|TDM24882.1;ATCC13548|PNZ75072.1;DPC6291|TDM29914.1
cluster411	5	B9E7E0	GO:0019557; P:histidine catabolic process to glutamate and formate; IEA:UniProtKB-UniPathway	ATCC_51835|TDM28017.1;DPC7170|TDM16767.1;DPC7171|TDM25676.1;ATCC13548|PNZ70981.1;DPC6291|TDM27315.1
cluster412	5	P37482	GO:0055085; P:transmembrane transport; IEA:InterPro	ATCC_51835|TDM28379.1;DPC7170|TDM17191.1;DPC7171|TDM22686.1;ATCC13548|PNZ73617.1;DPC6291|TDM27691.1
cluster413	5	Q49ZT7	GO:0005886; C:plasma membrane; IEA:UniProtKB-SubCell	ATCC_51835|TDM27513.1;DPC7170|TDM15251.1;DPC7171|TDM26552.1;ATCC13548|PNZ72346.1;DPC6291|TDM30458.1
cluster414	5	N/A	N/A	ATCC_51835|TDM27554.1;DPC7170|TDM15210.1;DPC7171|TDM26511.1;ATCC13548|PNZ71859.1;DPC6291|TDM30417.1
cluster415	5	O34929	GO:0055085; P:transmembrane transport; IEA:InterPro	ATCC_51835|TDM26704.1;DPC7170|TDM16010.1;DPC7171|TDM24025.1;ATCC13548|PNZ73358.1;DPC6291|TDM28799.1
cluster416	5	Q2FK44	GO:0006006; P:glucose metabolic process; IEA:UniProtKB-KW	ATCC_51835|TDM26879.1;DPC7170|TDM19268.1;DPC7171|TDM26166.1;ATCC13548|PNZ73162.1;DPC6291|TDM29517.1
cluster417	5	B9E6L5	GO:0042254; P:ribosome biogenesis; IEA:UniProtKB-KW	ATCC_51835|TDM28284.1;DPC7170|TDM17563.1;DPC7171|TDM25514.1;ATCC13548|PNZ74380.1;DPC6291|TDM31339.1
cluster418	5	B9DPN4	GO:0044205; P:'de novo' UMP biosynthetic process; IEA:UniProtKB-UniPathway	ATCC_51835|TDM27280.1;DPC7170|TDM19040.1;DPC7171|TDM25890.1;ATCC13548|PNZ71719.1;DPC6291|TDM30032.1
cluster419	5	P07908	GO:0006269; P:DNA replication, synthesis of RNA primer; IEA:UniProtKB-KW	ATCC_51835|TDM28058.1;DPC7170|TDM16727.1;DPC7171|TDM25717.1;ATCC13548|PNZ73049.1;DPC6291|TDM31034.1
cluster420	5	B9EAC6	GO:0008616; P:queuosine biosynthetic process; IEA:UniProtKB-UniRule	ATCC_51835|TDM26927.1;DPC7170|TDM19314.1;DPC7171|TDM26214.1;ATCC13548|PNZ73444.1;DPC6291|TDM29565.1
cluster421	5	N/A	N/A	ATCC_51835|TDM26639.1;DPC7170|TDM14532.1;DPC7171|TDM22729.1;ATCC13548|PNZ74843.1;DPC6291|TDM28625.1
cluster422	5	B9E7J1	GO:0009231; P:riboflavin biosynthetic process; IEA:UniProtKB-UniRule	ATCC_51835|TDM27963.1;DPC7170|TDM14052.1;DPC7171|TDM24089.1;ATCC13548|PNZ74093.1;DPC6291|TDM28901.1
cluster423	5	N/A	N/A	ATCC_51835|TDM26837.1;DPC7170|TDM19228.1;DPC7171|TDM26126.1;ATCC13548|PNZ74441.1;DPC6291|TDM29476.1
cluster424	5	B9E8I5	GO:0046386; P:deoxyribose phosphate catabolic process; IEA:UniProtKB-UniPathway	ATCC_51835|TDM26328.1;DPC7170|TDM15081.1;DPC7171|TDM25328.1;ATCC13548|PNZ75137.1;DPC6291|TDM28967.1
cluster425	5	Q9HV11	N/A	ATCC_51835|TDM26320.1;DPC7170|TDM15089.1;DPC7171|TDM25320.1;ATCC13548|PNZ75145.1;DPC6291|TDM27029.1
cluster426	5	Q4A0G1	GO:0006825; P:copper ion transport; IEA:UniProtKB-KW	ATCC_51835|TDM25818.1;DPC7170|TDM17123.1;DPC7171|TDM22405.1;ATCC13548|PNZ75254.1;DPC6291|TDM30271.1
cluster427	5	B9EAC1	GO:0000105; P:histidine biosynthetic process; IEA:UniProtKB-UniRule	ATCC_51835|TDM26922.1;DPC7170|TDM19309.1;DPC7171|TDM26209.1;ATCC13548|PNZ73440.1;DPC6291|TDM29560.1
cluster428	5	P0A0N1	GO:0008289; F:lipid binding; IEA:UniProtKB-KW	ATCC_51835|TDM26894.1;DPC7170|TDM19283.1;DPC7171|TDM26182.1;ATCC13548|PNZ73178.1;DPC6291|TDM29533.1
cluster429	5	N/A	N/A	ATCC_51835|TDM26309.1;DPC7170|TDM15100.1;DPC7171|TDM25309.1;ATCC13548|PNZ75155.1;DPC6291|TDM27887.1
cluster430	5	N/A	N/A	ATCC_51835|TDM28097.1;DPC7170|TDM17875.1;DPC7171|TDM25756.1;ATCC13548|PNZ73909.1;DPC6291|TDM31074.1
cluster431	5	A7X0N2	GO:0006741; P:NADP biosynthetic process; IEA:UniProtKB-UniRule	ATCC_51835|TDM27129.1;DPC7170|TDM19457.1;DPC7171|TDM24834.1;ATCC13548|PNZ74770.1;DPC6291|TDM29868.1
cluster432	5	P54454	GO:0003723; F:RNA binding; IEA:UniProtKB-KW	ATCC_51835|TDM28162.1;DPC7170|TDM17809.1;DPC7171|TDM24917.1;ATCC13548|PNZ73974.1;DPC6291|TDM31141.1
cluster433	5	N/A	N/A	ATCC_51835|TDM28312.1;DPC7170|TDM17605.1;DPC7171|TDM25542.1;ATCC13548|PNZ72608.1;DPC6291|TDM31370.1
cluster434	5	P96661	GO:0005886; C:plasma membrane; IBA:GO_Central	ATCC_51835|TDM27559.1;DPC7170|TDM15206.1;DPC7171|TDM26506.1;ATCC13548|PNZ71864.1;DPC6291|TDM30412.1
cluster435	5	Q5HNR8	GO:0015970; P:guanosine tetraphosphate biosynthetic process; IEA:UniProtKB-UniPathway	ATCC_51835|TDM28136.1;DPC7170|TDM17836.1;DPC7171|TDM25795.1;ATCC13548|PNZ73949.1;DPC6291|TDM31114.1
cluster436	5	B9EBD7	GO:0003746; F:translation elongation factor activity; IEA:UniProtKB-UniRule	ATCC_51835|TDM28502.1;DPC7170|TDM18970.1;DPC7171|TDM25979.1;ATCC13548|PNZ74612.1;DPC6291|TDM29222.1
cluster437	5	N/A	N/A	ATCC_51835|TDM26079.1;DPC7170|TDM14298.1;DPC7171|TDM24189.1;ATCC13548|PNZ70563.1;DPC6291|TDM27907.1
cluster438	5	Q2G0D4	GO:0008152; P:metabolic process; IEA:UniProtKB-KW	ATCC_51835|TDM27475.1;DPC7170|TDM16222.1;DPC7171|TDM26585.1;ATCC13548|PNZ72314.1;DPC6291|TDM30490.1
cluster439	5	B9DLC1	GO:0006457; P:protein folding; IEA:InterPro	ATCC_51835|TDM25643.1;DPC7170|TDM14461.1;DPC7171|TDM22615.1;ATCC13548|PNZ74279.1;DPC6291|TDM28580.1
cluster440	5	O31584	GO:0006298; P:mismatch repair; IBA:GO_Central	ATCC_51835|TDM26757.1;DPC7170|TDM16069.1;DPC7171|TDM22378.1;ATCC13548|PNZ74955.1;DPC6291|TDM28852.1
cluster441	5	B9E8F1	GO:0015986; P:ATP synthesis coupled proton transport; IEA:UniProtKB-UniRule	ATCC_51835|TDM26294.1;DPC7170|TDM15115.1;DPC7171|TDM22208.1;ATCC13548|PNZ75170.1;DPC6291|TDM27872.1
cluster442	5	P00692	GO:0005975; P:carbohydrate metabolic process; IEA:UniProtKB-KW	ATCC_51835|TDM25873.1;DPC7170|TDM17183.1;DPC7171|TDM22680.1;ATCC13548|PNZ73601.1;DPC6291|TDM27700.1
cluster443	5	O32090	GO:0019358; P:nicotinate nucleotide salvage; IEA:InterPro	ATCC_51835|TDM26705.1;DPC7170|TDM16011.1;DPC7171|TDM24024.1;ATCC13548|PNZ73359.1;DPC6291|TDM28800.1
cluster444	5	N/A	N/A	ATCC_51835|TDM26663.1;DPC7170|TDM13655.1;DPC7171|TDM22692.1;ATCC13548|PNZ72839.1;DPC6291|TDM28660.1
cluster445	5	N/A	N/A	ATCC_51835|TDM26661.1;DPC7170|TDM13653.1;DPC7171|TDM22694.1;ATCC13548|PNZ72841.1;DPC6291|TDM28658.1
cluster446	5	P55178	GO:0006807; P:nitrogen compound metabolic process; IEA:InterPro	ATCC_51835|TDM26697.1;DPC7170|TDM13912.1;DPC7171|TDM24033.1;ATCC13548|PNZ73350.1;DPC6291|TDM27818.1
cluster447	5	N/A	N/A	ATCC_51835|TDM28378.1;DPC7170|TDM17672.1;DPC7171|TDM25159.1;ATCC13548|PNZ72540.1;DPC6291|TDM28682.1
cluster448	5	B9EAY8	GO:0006189; P:'de novo' IMP biosynthetic process; IEA:UniProtKB-UniRule	ATCC_51835|TDM27191.1;DPC7170|TDM19530.1;DPC7171|TDM25104.1;ATCC13548|PNZ72786.1;DPC6291|TDM29941.1
cluster449	5	O07573	GO:0006355; P:regulation of transcription, DNA-templated; IBA:GO_Central	ATCC_51835|TDM27300.1;DPC7170|TDM19597.1;DPC7171|TDM25123.1;ATCC13548|PNZ71363.1;DPC6291|TDM30071.1
cluster450	5	Q81AU5	GO:0046872; F:metal ion binding; IEA:UniProtKB-KW	ATCC_51835|TDM26380.1;DPC7170|TDM16493.1;DPC7171|TDM25380.1;ATCC13548|PNZ70121.1;DPC6291|TDM29018.1
cluster451	5	N/A	N/A	ATCC_51835|TDM26731.1;DPC7170|TDM16043.1;DPC7171|TDM20951.1;ATCC13548|PNZ74929.1;DPC6291|TDM28826.1
cluster452	5	P60890	GO:0009399; P:nitrogen fixation; IEA:InterPro	ATCC_51835|TDM28443.1;DPC7170|TDM18910.1;DPC7171|TDM25227.1;ATCC13548|PNZ74554.1;DPC6291|TDM29155.1
cluster453	5	N/A	N/A	ATCC_51835|TDM27510.1;DPC7170|TDM15254.1;DPC7171|TDM26555.1;ATCC13548|PNZ72343.1;DPC6291|TDM30460.1
cluster454	5	Q5HFR2	GO:0006098; P:pentose-phosphate shunt; IEA:UniProtKB-UniPathway	ATCC_51835|TDM28254.1;DPC7170|TDM17716.1;DPC7171|TDM25484.1;ATCC13548|PNZ74350.1;DPC6291|TDM31309.1
cluster455	5	B9E825	GO:0006412; P:translation; IEA:UniProtKB-UniRule	ATCC_51835|TDM26719.1;DPC7170|TDM16024.1;DPC7171|TDM24010.1;ATCC13548|PNZ74917.1;DPC6291|TDM28814.1
cluster456	5	B9E9G8	GO:0006089; P:lactate metabolic process; IEA:UniProtKB-UniRule	ATCC_51835|TDM27599.1;DPC7170|TDM15907.1;DPC7171|TDM26460.1;ATCC13548|PNZ71514.1;DPC6291|TDM30366.1
cluster457	5	Q59821	GO:0006096; P:glycolytic process; IEA:UniProtKB-KW	ATCC_51835|TDM27215.1;DPC7170|TDM19555.1;DPC7171|TDM25079.1;ATCC13548|PNZ73652.1;DPC6291|TDM29966.1
cluster458	5	N/A	N/A	ATCC_51835|TDM28562.1;DPC7170|TDM17694.1;DPC7171|TDM25598.1;ATCC13548|PNZ74390.1;DPC6291|TDM31438.1
cluster459	5	N/A	N/A	ATCC_51835|TDM26645.1;DPC7170|TDM14525.1;DPC7171|TDM22719.1;ATCC13548|PNZ74870.1;DPC6291|TDM28634.1
cluster460	5	N/A	N/A	ATCC_51835|TDM27549.1;DPC7170|TDM15213.1;DPC7171|TDM26516.1;ATCC13548|PNZ71854.1;DPC6291|TDM30422.1
cluster461	5	Q2FH94	GO:0009432; P:SOS response; IEA:UniProtKB-UniRule	ATCC_51835|TDM28421.1;DPC7170|TDM18816.1;DPC7171|TDM25203.1;ATCC13548|PNZ73803.1;DPC6291|TDM29131.1
cluster462	5	N/A	N/A	ATCC_51835|TDM26862.1;DPC7170|TDM19253.1;DPC7171|TDM26151.1;ATCC13548|PNZ74417.1;DPC6291|TDM29501.1
cluster463	5	P37556	GO:0046052; P:UTP catabolic process; IBA:GO_Central	ATCC_51835|TDM25650.1;DPC7170|TDM14468.1;DPC7171|TDM22622.1;ATCC13548|PNZ74285.1;DPC6291|TDM28587.1
cluster464	5	P42312	GO:1901642; P:nucleoside transmembrane transport; IBA:GO_Central	ATCC_51835|TDM27590.1;DPC7170|TDM15898.1;DPC7171|TDM26469.1;ATCC13548|PNZ71524.1;DPC6291|TDM30375.1
cluster465	5	B1HZH6	N/A	ATCC_51835|TDM28339.1;DPC7170|TDM17633.1;DPC7171|TDM25569.1;ATCC13548|PNZ72581.1;DPC6291|TDM31397.1
cluster466	5	Q49WZ9	GO:0070475; P:rRNA base methylation; IEA:UniProtKB-UniRule	ATCC_51835|TDM25145.1;DPC7170|TDM19017.1;DPC7171|TDM25931.1;ATCC13548|PNZ74659.1;DPC6291|TDM30056.1
cluster467	5	P46908	GO:0046872; F:metal ion binding; IEA:UniProtKB-KW	ATCC_51835|TDM27298.1;DPC7170|TDM19436.1;DPC7171|TDM23294.1;ATCC13548|PNZ72308.1;DPC6291|TDM27789.1
cluster468	5	Q43154	GO:0006749; P:glutathione metabolic process; IEA:InterPro	ATCC_51835|TDM26668.1;DPC7170|TDM13883.1;DPC7171|TDM24061.1;ATCC13548|PNZ72834.1;DPC6291|TDM27018.1
cluster469	5	Q49YW6	N/A	ATCC_51835|TDM26696.1;DPC7170|TDM13911.1;DPC7171|TDM24035.1;ATCC13548|PNZ73348.1;DPC6291|TDM27820.1
cluster470	5	Q5KVS7	GO:0006096; P:glycolytic process; IEA:UniProtKB-UniRule	ATCC_51835|TDM27098.1;DPC7170|TDM19425.1;DPC7171|TDM23252.1;ATCC13548|PNZ73382.1;DPC6291|TDM27800.1
cluster471	5	B9E711	GO:0006166; P:purine ribonucleoside salvage; IEA:UniProtKB-KW	ATCC_51835|TDM28135.1;DPC7170|TDM17837.1;DPC7171|TDM25794.1;ATCC13548|PNZ73948.1;DPC6291|TDM31113.1
cluster472	5	B9EBH1	GO:0009432; P:SOS response; IEA:UniProtKB-UniRule	ATCC_51835|TDM28468.1;DPC7170|TDM18936.1;DPC7171|TDM25252.1;ATCC13548|PNZ74578.1;DPC6291|TDM29181.1
cluster473	5	Q4L8V4	GO:0000160; P:phosphorelay signal transduction system; IEA:UniProtKB-KW	ATCC_51835|TDM27536.1;DPC7170|TDM15228.1;DPC7171|TDM26529.1;ATCC13548|PNZ71841.1;DPC6291|TDM30435.1
cluster474	5	P45082	GO:0042883; P:cysteine transport; IEA:InterPro	ATCC_51835|TDM26892.1;DPC7170|TDM19281.1;DPC7171|TDM26180.1;ATCC13548|PNZ73176.1;DPC6291|TDM29531.1
cluster475	5	P08064	GO:0006099; P:tricarboxylic acid cycle; IEA:UniProtKB-UniPathway	ATCC_51835|TDM28088.1;DPC7170|TDM17884.1;DPC7171|TDM25747.1;ATCC13548|PNZ73900.1;DPC6291|TDM31065.1
cluster476	5	Q49WC6	GO:0045892; P:negative regulation of transcription, DNA-templated; IEA:UniProtKB-UniRule	ATCC_51835|TDM27120.1;DPC7170|TDM19448.1;DPC7171|TDM24825.1;ATCC13548|PNZ74761.1;DPC6291|TDM29859.1
cluster477	5	P38033	GO:0046872; F:metal ion binding; IEA:UniProtKB-KW	ATCC_51835|TDM25851.1;DPC7170|TDM17161.1;DPC7171|TDM22659.1;ATCC13548|PNZ75286.1;DPC6291|TDM27679.1
cluster478	5	P37469	GO:0006268; P:DNA unwinding involved in DNA replication; IBA:GO_Central	ATCC_51835|TDM27436.1;DPC7170|TDM14242.1;DPC7171|TDM20974.1;ATCC13548|PNZ71615.1;DPC6291|TDM30542.1
cluster479	5	N/A	N/A	ATCC_51835|TDM28401.1;DPC7170|TDM18796.1;DPC7171|TDM25186.1;ATCC13548|PNZ73822.1;DPC6291|TDM28710.1
cluster480	5	Q49W90	GO:0006814; P:sodium ion transport; IEA:UniProtKB-KW	ATCC_51835|TDM27082.1;DPC7170|TDM19412.1;DPC7171|TDM23265.1;ATCC13548|PNZ73395.1;DPC6291|TDM27748.1
cluster481	5	P37540	GO:0006261; P:DNA-dependent DNA replication; IBA:GO_Central	ATCC_51835|TDM25672.1;DPC7170|TDM14489.1;DPC7171|TDM22644.1;ATCC13548|PNZ70173.1;DPC6291|TDM28609.1
cluster482	5	N/A	N/A	ATCC_51835|TDM27059.1;DPC7170|TDM19389.1;DPC7171|TDM23297.1;ATCC13548|PNZ72036.1;DPC6291|TDM27770.1
cluster483	5	N/A	N/A	ATCC_51835|TDM26904.1;DPC7170|TDM19293.1;DPC7171|TDM26192.1;ATCC13548|PNZ73188.1;DPC6291|TDM29543.1
cluster484	5	Q5HQK8	GO:0006457; P:protein folding; IEA:InterPro	ATCC_51835|TDM27085.1;DPC7170|TDM19415.1;DPC7171|TDM23262.1;ATCC13548|PNZ73392.1;DPC6291|TDM27745.1
cluster485	5	Q2G296	GO:0035999; P:tetrahydrofolate interconversion; IEA:UniProtKB-UniPathway	ATCC_51835|TDM28008.1;DPC7170|TDM16776.1;DPC7171|TDM24134.1;ATCC13548|PNZ70972.1;DPC6291|TDM28947.1
cluster486	5	C5D3P3	GO:0016114; P:terpenoid biosynthetic process; IEA:UniProtKB-UniRule	ATCC_51835|TDM25296.1;DPC7170|TDM16458.1;DPC7171|TDM25416.1;ATCC13548|PNZ70155.1;DPC6291|TDM29054.1
cluster487	5	P46909	GO:0005886; C:plasma membrane; IEA:UniProtKB-SubCell	ATCC_51835|TDM26906.1;DPC7170|TDM19295.1;DPC7171|TDM26194.1;ATCC13548|PNZ73190.1;DPC6291|TDM29545.1
cluster488	5	C0SP86	GO:0007059; P:chromosome segregation; IEA:UniProtKB-KW	ATCC_51835|TDM27998.1;DPC7170|TDM16786.1;DPC7171|TDM24124.1;ATCC13548|PNZ72202.1;DPC6291|TDM28937.1
cluster489	5	Q2FY15	GO:0006401; P:RNA catabolic process; IEA:UniProtKB-UniRule	ATCC_51835|TDM28200.1;DPC7170|TDM17771.1;DPC7171|TDM24956.1;ATCC13548|PNZ73276.1;DPC6291|TDM31181.1
cluster490	5	B9EBB9	GO:0052906; F:tRNA (guanine(37)-N(1))-methyltransferase activity; IEA:UniProtKB-EC	ATCC_51835|TDM28520.1;DPC7170|TDM18988.1;DPC7171|TDM25961.1;ATCC13548|PNZ74630.1;DPC6291|TDM29240.1
cluster491	5	Q49WG0	GO:0006979; P:response to oxidative stress; IEA:InterPro	ATCC_51835|TDM27472.1;DPC7170|TDM16226.1;DPC7171|TDM26589.1;ATCC13548|PNZ72301.1;DPC6291|TDM30494.1
cluster492	5	B9E8A0	GO:0006457; P:protein folding; IEA:UniProtKB-UniRule	ATCC_51835|TDM26643.1;DPC7170|TDM14528.1;DPC7171|TDM22725.1;ATCC13548|PNZ74847.1;DPC6291|TDM28629.1
cluster493	5	N/A	N/A	ATCC_51835|TDM26935.1;DPC7170|TDM19322.1;DPC7171|TDM26221.1;ATCC13548|PNZ73451.1;DPC6291|TDM29573.1
cluster494	5	N/A	N/A	ATCC_51835|TDM26688.1;DPC7170|TDM13903.1;DPC7171|TDM24043.1;ATCC13548|PNZ73340.1;DPC6291|TDM27828.1
cluster495	5	Q5HL18	GO:0006470; P:protein dephosphorylation; IEA:UniProtKB-UniRule	ATCC_51835|TDM25843.1;DPC7170|TDM17148.1;DPC7171|TDM22651.1;ATCC13548|PNZ75278.1;DPC6291|TDM27376.1
cluster496	5	P63518	GO:0006534; P:cysteine metabolic process; IEA:InterPro	ATCC_51835|TDM26991.1;DPC7170|TDM19592.1;DPC7171|TDM23390.1;ATCC13548|PNZ72124.1;DPC6291|TDM29631.1
cluster497	5	P54510	GO:0005886; C:plasma membrane; IEA:UniProtKB-SubCell	ATCC_51835|TDM28231.1;DPC7170|TDM17739.1;DPC7171|TDM24988.1;ATCC13548|PNZ73245.1;DPC6291|TDM31286.1
cluster498	5	N/A	N/A	ATCC_51835|TDM27407.1;DPC7170|TDM14271.1;DPC7171|TDM23206.1;ATCC13548|PNZ73106.1;DPC6291|TDM30569.1
cluster499	5	P36254	GO:0006412; P:translation; IEA:UniProtKB-UniRule	ATCC_51835|TDM25447.1;DPC7170|TDM16467.1;DPC7171|TDM25406.1;ATCC13548|PNZ70145.1;DPC6291|TDM29044.1
cluster500	5	O34866	GO:0004180; F:carboxypeptidase activity; IEA:UniProtKB-KW	ATCC_51835|TDM26711.1;DPC7170|TDM16016.1;DPC7171|TDM24018.1;ATCC13548|PNZ74910.1;DPC6291|TDM28806.1
cluster501	5	P54437	GO:0005886; C:plasma membrane; IEA:UniProtKB-SubCell	ATCC_51835|TDM26828.1;DPC7170|TDM19219.1;DPC7171|TDM26118.1;ATCC13548|PNZ74449.1;DPC6291|TDM29468.1
cluster502	5	B9E9F9	GO:0006096; P:glycolytic process; IEA:UniProtKB-UniRule	ATCC_51835|TDM27592.1;DPC7170|TDM15900.1;DPC7171|TDM26467.1;ATCC13548|PNZ71522.1;DPC6291|TDM30373.1
cluster503	5	O07559	GO:0005886; C:plasma membrane; IEA:UniProtKB-SubCell	ATCC_51835|TDM27099.1;DPC7170|TDM19426.1;DPC7171|TDM23251.1;ATCC13548|PNZ73381.1;DPC6291|TDM27799.1
cluster504	5	N/A	N/A	ATCC_51835|TDM27609.1;DPC7170|TDM15917.1;DPC7171|TDM26450.1;ATCC13548|PNZ71504.1;DPC6291|TDM30341.1
cluster505	5	Q2NQH2	GO:0006071; P:glycerol metabolic process; IEA:UniProtKB-UniRule	ATCC_51835|TDM28545.1;DPC7170|TDM19012.1;DPC7171|TDM25936.1;ATCC13548|PNZ74654.1;DPC6291|TDM30061.1
cluster506	5	N/A	N/A	ATCC_51835|TDM28226.1;DPC7170|TDM17744.1;DPC7171|TDM24983.1;ATCC13548|PNZ73250.1;DPC6291|TDM31281.1
cluster507	5	P54168	N/A	ATCC_51835|TDM25262.1;DPC7170|TDM15135.1;DPC7171|TDM21083.1;ATCC13548|PNZ72940.1;DPC6291|TDM27352.1
cluster508	5	O32036	GO:0008171; F:O-methyltransferase activity; IEA:InterPro	ATCC_51835|TDM28153.1;DPC7170|TDM17818.1;DPC7171|TDM24908.1;ATCC13548|PNZ73965.1;DPC6291|TDM31132.1
cluster509	5	N/A	N/A	ATCC_51835|TDM26342.1;DPC7170|TDM16528.1;DPC7171|TDM25342.1;ATCC13548|PNZ71796.1;DPC6291|TDM28981.1
cluster510	5	B6J646	GO:0008803; F:bis(5'-nucleosyl)-tetraphosphatase (symmetrical) activity; IEA:UniProtKB-UniRule	ATCC_51835|TDM26675.1;DPC7170|TDM13887.1;DPC7171|TDM24057.1;ATCC13548|PNZ71787.1;DPC6291|TDM27844.1
cluster511	5	O32134	GO:0005886; C:plasma membrane; IEA:UniProtKB-SubCell	ATCC_51835|TDM26998.1;DPC7170|TDM19384.1;DPC7171|TDM23299.1;ATCC13548|PNZ72041.1;DPC6291|TDM27781.1
cluster512	5	N/A	N/A	ATCC_51835|TDM26037.1;DPC7170|TDM14819.1;DPC7171|TDM24148.1;ATCC13548|PNZ70522.1;DPC6291|TDM27709.1
cluster513	5	O34635	GO:0006094; P:gluconeogenesis; IEA:UniProtKB-UniPathway	ATCC_51835|TDM28537.1;DPC7170|TDM19005.1;DPC7171|TDM25944.1;ATCC13548|PNZ74647.1;DPC6291|TDM29257.1
cluster514	5	B9E9W9	GO:0005975; P:carbohydrate metabolic process; IEA:InterPro	ATCC_51835|TDM25437.1;DPC7170|TDM19170.1;DPC7171|TDM22064.1;ATCC13548|PNZ75017.1;DPC6291|TDM29421.1
cluster515	5	Q4L3H9	GO:0042823; P:pyridoxal phosphate biosynthetic process; IEA:UniProtKB-UniRule	ATCC_51835|TDM25286.1;DPC7170|TDM16537.1;DPC7171|TDM25426.1;ATCC13548|PNZ70165.1;DPC6291|TDM29064.1
cluster516	5	N/A	N/A	ATCC_51835|TDM28442.1;DPC7170|TDM18834.1;DPC7171|TDM25226.1;ATCC13548|PNZ74553.1;DPC6291|TDM29154.1
cluster517	5	N/A	N/A	ATCC_51835|TDM28354.1;DPC7170|TDM17648.1;DPC7171|TDM25583.1;ATCC13548|PNZ72566.1;DPC6291|TDM31412.1
cluster518	5	B9E9L8	GO:0006412; P:translation; IEA:UniProtKB-UniRule	ATCC_51835|TDM27650.1;DPC7170|TDM17077.1;DPC7171|TDM26409.1;ATCC13548|PNZ74185.1;DPC6291|TDM30300.1
cluster519	5	Q6GIC3	GO:0008236; F:serine-type peptidase activity; IEA:InterPro	ATCC_51835|TDM27100.1;DPC7170|TDM19427.1;DPC7171|TDM23250.1;ATCC13548|PNZ73380.1;DPC6291|TDM27798.1
cluster520	5	B9E9J8	GO:0006412; P:translation; IEA:UniProtKB-UniRule	ATCC_51835|TDM27630.1;DPC7170|TDM17057.1;DPC7171|TDM26429.1;ATCC13548|PNZ74165.1;DPC6291|TDM30320.1
cluster521	5	Q81IL5	GO:0006518; P:peptide metabolic process; IDA:UniProtKB	ATCC_51835|TDM28132.1;DPC7170|TDM17840.1;DPC7171|TDM25791.1;ATCC13548|PNZ73945.1;DPC6291|TDM31110.1
cluster522	5	Q8ZPK4	GO:0031460; P:glycine betaine transport; IEA:InterPro	ATCC_51835|TDM26920.1;DPC7170|TDM19307.1;DPC7171|TDM26207.1;ATCC13548|PNZ73438.1;DPC6291|TDM29558.1
cluster523	5	Q2YXZ7	GO:0009089; P:lysine biosynthetic process via diaminopimelate; IEA:UniProtKB-UniRule	ATCC_51835|TDM28361.1;DPC7170|TDM17655.1;DPC7171|TDM25590.1;ATCC13548|PNZ72559.1;DPC6291|TDM31419.1
cluster524	5	O31650	GO:0006412; P:translation; IEA:UniProtKB-KW	ATCC_51835|TDM27611.1;DPC7170|TDM15919.1;DPC7171|TDM26448.1;ATCC13548|PNZ71502.1;DPC6291|TDM30339.1
cluster525	5	O34748	GO:0009432; P:SOS response; IEA:UniProtKB-KW	ATCC_51835|TDM26919.1;DPC7170|TDM19306.1;DPC7171|TDM26206.1;ATCC13548|PNZ73437.1;DPC6291|TDM29557.1
cluster526	5	Q4L608	GO:0006072; P:glycerol-3-phosphate metabolic process; IEA:InterPro	ATCC_51835|TDM28449.1;DPC7170|TDM18916.1;DPC7171|TDM25233.1;ATCC13548|PNZ74560.1;DPC6291|TDM29162.1
cluster527	5	N/A	N/A	ATCC_51835|TDM26940.1;DPC7170|TDM19326.1;DPC7171|TDM26226.1;ATCC13548|PNZ73456.1;DPC6291|TDM29579.1
cluster528	5	Q49Y06	GO:0006470; P:protein dephosphorylation; IEA:UniProtKB-UniRule	ATCC_51835|TDM28193.1;DPC7170|TDM17778.1;DPC7171|TDM24949.1;ATCC13548|PNZ73283.1;DPC6291|TDM31174.1
cluster529	5	Q8CPL4	GO:0009432; P:SOS response; IEA:UniProtKB-UniRule	ATCC_51835|TDM28087.1;DPC7170|TDM17885.1;DPC7171|TDM25805.1;ATCC13548|PNZ73899.1;DPC6291|TDM31064.1
cluster530	5	N/A	N/A	ATCC_51835|TDM26651.1;DPC7170|TDM14519.1;DPC7171|TDM22709.1;ATCC13548|PNZ72855.1;DPC6291|TDM28644.1
cluster531	5	Q5HLA3	GO:0043878; F:glyceraldehyde-3-phosphate dehydrogenase (NAD+) (non-phosphorylating) activity; IEA:UniProtKB-EC	ATCC_51835|TDM26838.1;DPC7170|TDM19229.1;DPC7171|TDM26127.1;ATCC13548|PNZ74440.1;DPC6291|TDM29477.1
cluster532	5	Q8CSR9	GO:0006979; P:response to oxidative stress; IEA:InterPro	ATCC_51835|TDM28446.1;DPC7170|TDM18913.1;DPC7171|TDM25230.1;ATCC13548|PNZ74557.1;DPC6291|TDM29159.1
cluster533	5	P37538	N/A	ATCC_51835|TDM25673.1;DPC7170|TDM14490.1;DPC7171|TDM22645.1;ATCC13548|PNZ70174.1;DPC6291|TDM28610.1
cluster534	5	Q5AF03	GO:0019243; P:methylglyoxal catabolic process to D-lactate via S-lactoyl-glutathione; IDA:CGD	ATCC_51835|TDM28375.1;DPC7170|TDM17669.1;DPC7171|TDM25156.1;ATCC13548|PNZ72543.1;DPC6291|TDM28679.1
cluster535	5	P0AEH3	GO:0016747; F:transferase activity, transferring acyl groups other than amino-acyl groups; IBA:GO_Central	ATCC_51835|TDM26840.1;DPC7170|TDM19231.1;DPC7171|TDM26129.1;ATCC13548|PNZ74438.1;DPC6291|TDM29479.1
cluster536	5	Q49XJ1	GO:0006817; P:phosphate ion transport; IEA:UniProtKB-KW	ATCC_51835|TDM28208.1;DPC7170|TDM17762.1;DPC7171|TDM24965.1;ATCC13548|PNZ73267.1;DPC6291|TDM31190.1
cluster537	5	N/A	N/A	ATCC_51835|TDM27481.1;DPC7170|TDM16215.1;DPC7171|TDM26579.1;ATCC13548|PNZ72320.1;DPC6291|TDM30484.1
cluster538	5	Q24VQ6	GO:0015103; F:inorganic anion transmembrane transporter activity; IEA:UniProtKB-UniRule	ATCC_51835|TDM26040.1;DPC7170|TDM14816.1;DPC7171|TDM24151.1;ATCC13548|PNZ70525.1;DPC6291|TDM27712.1
cluster539	5	N/A	N/A	ATCC_51835|TDM26313.1;DPC7170|TDM15096.1;DPC7171|TDM25313.1;ATCC13548|PNZ75151.1;DPC6291|TDM27891.1
cluster540	5	Q01837	GO:0008234; F:cysteine-type peptidase activity; IEA:UniProtKB-KW	ATCC_51835|TDM26952.1;DPC7170|TDM19338.1;DPC7171|TDM26238.1;ATCC13548|PNZ73468.1;DPC6291|TDM29591.1
cluster541	5	Q037U3	GO:0015888; P:thiamine transport; IEA:InterPro	ATCC_51835|TDM27965.1;DPC7170|TDM14050.1;DPC7171|TDM24091.1;ATCC13548|PNZ72235.1;DPC6291|TDM28903.1
cluster542	5	Q6GEQ8	GO:0070569; F:uridylyltransferase activity; IEA:InterPro	ATCC_51835|TDM25868.1;DPC7170|TDM17178.1;DPC7171|TDM22675.1;ATCC13548|PNZ73606.1;DPC6291|TDM27695.1
cluster543	5	P39813	GO:0030420; P:establishment of competence for transformation; IEA:UniProtKB-KW	ATCC_51835|TDM28510.1;DPC7170|TDM18978.1;DPC7171|TDM25971.1;ATCC13548|PNZ74620.1;DPC6291|TDM29230.1
cluster544	5	P42175	GO:0042128; P:nitrate assimilation; IEA:UniProtKB-KW	ATCC_51835|TDM27669.1;DPC7170|TDM15873.1;DPC7171|TDM26502.1;ATCC13548|PNZ71555.1;DPC6291|TDM30408.1
cluster545	5	Q5HQ45	GO:0005737; C:cytoplasm; IEA:UniProtKB-SubCell	ATCC_51835|TDM27304.1;DPC7170|TDM19073.1;DPC7171|TDM25119.1;ATCC13548|PNZ71729.1;DPC6291|TDM30074.1
cluster546	5	C0SPC1	GO:0016301; F:kinase activity; IEA:UniProtKB-KW	ATCC_51835|TDM27987.1;DPC7170|TDM16797.1;DPC7171|TDM24113.1;ATCC13548|PNZ72214.1;DPC6291|TDM28926.1
cluster547	5	Q4L3J1	GO:0006396; P:RNA processing; IEA:InterPro	ATCC_51835|TDM25300.1;DPC7170|TDM16462.1;DPC7171|TDM25411.1;ATCC13548|PNZ70150.1;DPC6291|TDM29049.1
cluster548	5	Q4L639	GO:0009088; P:threonine biosynthetic process; IEA:UniProtKB-UniRule	ATCC_51835|TDM28432.1;DPC7170|TDM18827.1;DPC7171|TDM25219.1;ATCC13548|PNZ73787.1;DPC6291|TDM29147.1
cluster549	5	B9EBG0	GO:0006396; P:RNA processing; IEA:InterPro	ATCC_51835|TDM28480.1;DPC7170|TDM18948.1;DPC7171|TDM26008.1;ATCC13548|PNZ74590.1;DPC6291|TDM29193.1
cluster550	5	B9E8D6	GO:0009229; P:thiamine diphosphate biosynthetic process; IEA:UniProtKB-UniPathway	ATCC_51835|TDM26277.1;DPC7170|TDM15132.1;DPC7171|TDM22190.1;ATCC13548|PNZ73753.1;DPC6291|TDM27854.1
cluster551	5	O05525	GO:0008233; F:peptidase activity; IEA:UniProtKB-KW	ATCC_51835|TDM26642.1;DPC7170|TDM14529.1;DPC7171|TDM22726.1;ATCC13548|PNZ74846.1;DPC6291|TDM28628.1
cluster552	5	B9EAZ2	GO:0006189; P:'de novo' IMP biosynthetic process; IEA:UniProtKB-UniRule	ATCC_51835|TDM27195.1;DPC7170|TDM19534.1;DPC7171|TDM25100.1;ATCC13548|PNZ73673.1;DPC6291|TDM29945.1
cluster553	5	Q4L6Y9	GO:0042254; P:ribosome biogenesis; IEA:UniProtKB-UniRule	ATCC_51835|TDM28124.1;DPC7170|TDM17848.1;DPC7171|TDM25783.1;ATCC13548|PNZ73937.1;DPC6291|TDM31102.1
cluster554	5	Q9I8W5	GO:0007162; P:negative regulation of cell adhesion; IMP:UniProtKB	ATCC_51835|TDM27971.1;DPC7170|TDM16813.1;DPC7171|TDM24097.1;ATCC13548|PNZ72229.1;DPC6291|TDM28910.1
cluster555	5	O34357	GO:0006662; P:glycerol ether metabolic process; IEA:InterPro	ATCC_51835|TDM27995.1;DPC7170|TDM16789.1;DPC7171|TDM24121.1;ATCC13548|PNZ72205.1;DPC6291|TDM28934.1
cluster556	5	N/A	N/A	ATCC_51835|TDM26740.1;DPC7170|TDM16052.1;DPC7171|TDM22361.1;ATCC13548|PNZ74938.1;DPC6291|TDM28835.1
cluster557	5	B9EBI4	GO:0006298; P:mismatch repair; IEA:UniProtKB-UniRule	ATCC_51835|TDM28454.1;DPC7170|TDM18921.1;DPC7171|TDM25238.1;ATCC13548|PNZ74565.1;DPC6291|TDM29167.1
cluster558	5	O82827	GO:0000287; F:magnesium ion binding; IEA:UniProtKB-UniRule	ATCC_51835|TDM28499.1;DPC7170|TDM18967.1;DPC7171|TDM25982.1;ATCC13548|PNZ74609.1;DPC6291|TDM29219.1
cluster559	5	Q5HNG6	N/A	ATCC_51835|TDM27996.1;DPC7170|TDM16788.1;DPC7171|TDM24122.1;ATCC13548|PNZ72204.1;DPC6291|TDM28935.1
cluster560	5	B9EBE2	GO:0016114; P:terpenoid biosynthetic process; IEA:UniProtKB-UniRule	ATCC_51835|TDM28497.1;DPC7170|TDM18965.1;DPC7171|TDM25984.1;ATCC13548|PNZ74607.1;DPC6291|TDM29217.1
cluster561	5	N/A	N/A	ATCC_51835|TDM26721.1;DPC7170|TDM16026.1;DPC7171|TDM24008.1;ATCC13548|PNZ74919.1;DPC6291|TDM28816.1
cluster562	5	B9E707	GO:0006427; P:histidyl-tRNA aminoacylation; IEA:UniProtKB-UniRule	ATCC_51835|TDM28139.1;DPC7170|TDM17833.1;DPC7171|TDM25798.1;ATCC13548|PNZ73952.1;DPC6291|TDM31117.1
cluster563	5	O07550	GO:0046677; P:response to antibiotic; IEA:UniProtKB-KW	ATCC_51835|TDM28113.1;DPC7170|TDM17859.1;DPC7171|TDM25772.1;ATCC13548|PNZ73926.1;DPC6291|TDM31091.1
cluster564	5	P72578	GO:0019164; F:pyruvate synthase activity; IDA:UniProtKB	ATCC_51835|TDM28464.1;DPC7170|TDM18932.1;DPC7171|TDM25248.1;ATCC13548|PNZ74575.1;DPC6291|TDM29177.1
cluster565	5	P0C0R0	GO:0006261; P:DNA-dependent DNA replication; IEA:UniProtKB-UniRule	ATCC_51835|TDM27427.1;DPC7170|TDM14251.1;DPC7171|TDM23186.1;ATCC13548|PNZ73126.1;DPC6291|TDM30549.1
cluster566	5	N/A	N/A	ATCC_51835|TDM28472.1;DPC7170|TDM18940.1;DPC7171|TDM26016.1;ATCC13548|PNZ74582.1;DPC6291|TDM29185.1
cluster567	5	P71021	GO:0030435; P:sporulation resulting in formation of a cellular spore; IEA:UniProtKB-KW	ATCC_51835|TDM27269.1;DPC7170|TDM19051.1;DPC7171|TDM25026.1;ATCC13548|PNZ71708.1;DPC6291|TDM30021.1
cluster568	5	Q4L4Y7	GO:0045454; P:cell redox homeostasis; IEA:InterPro	ATCC_51835|TDM27106.1;DPC7170|TDM19433.1;DPC7171|TDM23244.1;ATCC13548|PNZ72305.1;DPC6291|TDM27792.1
cluster569	5	Q8RFZ3	GO:0005886; C:plasma membrane; IEA:UniProtKB-SubCell	ATCC_51835|TDM26340.1;DPC7170|TDM16530.1;DPC7171|TDM25340.1;ATCC13548|PNZ71794.1;DPC6291|TDM28979.1
cluster570	5	D2ZZC1	GO:0070207; P:protein homotrimerization; IDA:UniProtKB	ATCC_51835|TDM27967.1;DPC7170|TDM14048.1;DPC7171|TDM24093.1;ATCC13548|PNZ72233.1;DPC6291|TDM28905.1
cluster571	5	B9EB66	GO:0006520; P:cellular amino acid metabolic process; IEA:InterPro	ATCC_51835|TDM27275.1;DPC7170|TDM19045.1;DPC7171|TDM25885.1;ATCC13548|PNZ71714.1;DPC6291|TDM30027.1
cluster572	5	N/A	N/A	ATCC_51835|TDM27566.1;DPC7170|TDM15877.1;DPC7171|TDM26498.1;ATCC13548|PNZ71551.1;DPC6291|TDM30404.1
cluster573	5	N/A	N/A	ATCC_51835|TDM28387.1;DPC7170|TDM17677.1;DPC7171|TDM25166.1;ATCC13548|PNZ72533.1;DPC6291|TDM28689.1
cluster574	5	N/A	N/A	ATCC_51835|TDM27074.1;DPC7170|TDM19404.1;DPC7171|TDM23273.1;ATCC13548|PNZ73404.1;DPC6291|TDM27755.1
cluster575	5	Q5HRQ4	GO:0006412; P:translation; IEA:UniProtKB-UniRule	ATCC_51835|TDM25654.1;DPC7170|TDM14472.1;DPC7171|TDM22626.1;ATCC13548|PNZ74289.1;DPC6291|TDM28591.1
cluster576	5	P67234	GO:0003723; F:RNA binding; IEA:UniProtKB-UniRule	ATCC_51835|TDM28522.1;DPC7170|TDM18990.1;DPC7171|TDM25959.1;ATCC13548|PNZ74632.1;DPC6291|TDM29242.1
cluster577	5	O34693	GO:1990116; P:ribosome-associated ubiquitin-dependent protein catabolic process; IBA:GO_Central	ATCC_51835|TDM25153.1;DPC7170|TDM19025.1;DPC7171|TDM25907.1;ATCC13548|PNZ74667.1;DPC6291|TDM30048.1
cluster578	5	B9EAY2	GO:0035999; P:tetrahydrofolate interconversion; IEA:UniProtKB-UniPathway	ATCC_51835|TDM27185.1;DPC7170|TDM19524.1;DPC7171|TDM25110.1;ATCC13548|PNZ71360.1;DPC6291|TDM29935.1
cluster579	5	Q5HQ07	GO:0043093; P:FtsZ-dependent cytokinesis; IEA:UniProtKB-UniRule	ATCC_51835|TDM27262.1;DPC7170|TDM19058.1;DPC7171|TDM25033.1;ATCC13548|PNZ71701.1;DPC6291|TDM30014.1
cluster580	5	N/A	N/A	ATCC_51835|TDM28390.1;DPC7170|TDM17686.1;DPC7171|TDM25175.1;ATCC13548|PNZ72524.1;DPC6291|TDM28698.1
cluster581	5	P39145	GO:0030420; P:establishment of competence for transformation; IEA:UniProtKB-KW	ATCC_51835|TDM26946.1;DPC7170|TDM19332.1;DPC7171|TDM26232.1;ATCC13548|PNZ73462.1;DPC6291|TDM29585.1
cluster582	5	N/A	N/A	ATCC_51835|TDM27146.1;DPC7170|TDM19474.1;DPC7171|TDM24850.1;ATCC13548|PNZ71177.1;DPC6291|TDM29883.1
cluster583	5	Q5HNY7	GO:0001123; P:transcription initiation from bacterial-type RNA polymerase promoter; IEA:UniProtKB-UniRule	ATCC_51835|TDM28195.1;DPC7170|TDM17776.1;DPC7171|TDM24951.1;ATCC13548|PNZ73281.1;DPC6291|TDM31176.1
cluster584	5	B9EBD9	GO:0006415; P:translational termination; IEA:UniProtKB-UniRule	ATCC_51835|TDM28500.1;DPC7170|TDM18968.1;DPC7171|TDM25981.1;ATCC13548|PNZ74610.1;DPC6291|TDM29220.1
cluster585	5	O34525	GO:0008236; F:serine-type peptidase activity; IEA:UniProtKB-KW	ATCC_51835|TDM28028.1;DPC7170|TDM16756.1;DPC7171|TDM25687.1;ATCC13548|PNZ70992.1;DPC6291|TDM31005.1
cluster586	5	P70947	GO:0009231; P:riboflavin biosynthetic process; IEA:UniProtKB-UniPathway	ATCC_51835|TDM27107.1;DPC7170|TDM19434.1;DPC7171|TDM23243.1;ATCC13548|PNZ72306.1;DPC6291|TDM27791.1
cluster587	5	P37522	GO:0030435; P:sporulation resulting in formation of a cellular spore; IEA:UniProtKB-KW	ATCC_51835|TDM27412.1;DPC7170|TDM14266.1;DPC7171|TDM23201.1;ATCC13548|PNZ73111.1;DPC6291|TDM30564.1
cluster588	5	O34594	GO:0005506; F:iron ion binding; IEA:InterPro	ATCC_51835|TDM26951.1;DPC7170|TDM19337.1;DPC7171|TDM26237.1;ATCC13548|PNZ73467.1;DPC6291|TDM29590.1
cluster589	5	N/A	N/A	ATCC_51835|TDM28116.1;DPC7170|TDM17856.1;DPC7171|TDM25775.1;ATCC13548|PNZ73929.1;DPC6291|TDM31094.1
cluster590	5	Q2YYB8	GO:0006308; P:DNA catabolic process; IEA:UniProtKB-UniRule	ATCC_51835|TDM28240.1;DPC7170|TDM17730.1;DPC7171|TDM25470.1;ATCC13548|PNZ71237.1;DPC6291|TDM31295.1
cluster591	5	N/A	N/A	ATCC_51835|TDM28279.1;DPC7170|TDM17558.1;DPC7171|TDM25509.1;ATCC13548|PNZ74375.1;DPC6291|TDM31334.1
cluster592	5	Q49WN7	N/A	ATCC_51835|TDM27233.1;DPC7170|TDM19573.1;DPC7171|TDM25061.1;ATCC13548|PNZ71672.1;DPC6291|TDM29985.1
cluster593	5	Q6GFS7	GO:0006352; P:DNA-templated transcription, initiation; IEA:InterPro	ATCC_51835|TDM27149.1;DPC7170|TDM19477.1;DPC7171|TDM24853.1;ATCC13548|PNZ71174.1;DPC6291|TDM29886.1
cluster594	5	Q5HNV3	GO:0009435; P:NAD biosynthetic process; IEA:UniProtKB-UniRule	ATCC_51835|TDM28163.1;DPC7170|TDM17808.1;DPC7171|TDM24918.1;ATCC13548|PNZ73975.1;DPC6291|TDM31142.1
cluster595	5	P49856	GO:0055085; P:transmembrane transport; IBA:GO_Central	ATCC_51835|TDM28054.1;DPC7170|TDM16731.1;DPC7171|TDM25714.1;ATCC13548|PNZ73046.1;DPC6291|TDM31031.1
cluster596	5	O67378	GO:0009229; P:thiamine diphosphate biosynthetic process; IEA:UniProtKB-UniPathway	ATCC_51835|TDM27547.1;DPC7170|TDM15217.1;DPC7171|TDM26518.1;ATCC13548|PNZ71852.1;DPC6291|TDM30424.1
cluster597	5	Q5HNZ8	GO:0006412; P:translation; IEA:UniProtKB-UniRule	ATCC_51835|TDM28213.1;DPC7170|TDM17757.1;DPC7171|TDM24970.1;ATCC13548|PNZ73262.1;DPC6291|TDM31195.1
cluster598	5	Q5HN26	GO:0006189; P:'de novo' IMP biosynthetic process; IEA:UniProtKB-UniPathway	ATCC_51835|TDM26709.1;DPC7170|TDM16014.1;DPC7171|TDM24020.1;ATCC13548|PNZ73363.1;DPC6291|TDM28804.1
cluster599	5	N/A	N/A	ATCC_51835|TDM26733.1;DPC7170|TDM16045.1;DPC7171|TDM20953.1;ATCC13548|PNZ74931.1;DPC6291|TDM28828.1
cluster600	5	O32117	GO:0016491; F:oxidoreductase activity; IEA:UniProtKB-KW	ATCC_51835|TDM27069.1;DPC7170|TDM19399.1;DPC7171|TDM23278.1;ATCC13548|PNZ73409.1;DPC6291|TDM27760.1
cluster601	5	N/A	N/A	ATCC_51835|TDM28224.1;DPC7170|TDM17746.1;DPC7171|TDM24981.1;ATCC13548|PNZ73251.1;DPC6291|TDM31279.1
cluster602	5	B9E8Q7	GO:0006412; P:translation; IEA:UniProtKB-UniRule	ATCC_51835|TDM25450.1;DPC7170|TDM16470.1;DPC7171|TDM25403.1;ATCC13548|PNZ70142.1;DPC6291|TDM29041.1
cluster603	5	Q5KXL9	GO:0017004; P:cytochrome complex assembly; IEA:UniProtKB-UniRule	ATCC_51835|TDM28270.1;DPC7170|TDM17549.1;DPC7171|TDM25500.1;ATCC13548|PNZ74366.1;DPC6291|TDM31325.1
cluster604	5	N/A	N/A	ATCC_51835|TDM26065.1;DPC7170|TDM14791.1;DPC7171|TDM24175.1;ATCC13548|PNZ70549.1;DPC6291|TDM27736.1
cluster605	5	O34805	GO:0005886; C:plasma membrane; IEA:UniProtKB-SubCell	ATCC_51835|TDM26356.1;DPC7170|TDM16514.1;DPC7171|TDM25357.1;ATCC13548|PNZ71877.1;DPC6291|TDM28995.1
cluster606	5	Q838N8	GO:0016920; F:pyroglutamyl-peptidase activity; IEA:UniProtKB-UniRule	ATCC_51835|TDM26833.1;DPC7170|TDM19224.1;DPC7171|TDM26122.1;ATCC13548|PNZ74445.1;DPC6291|TDM29472.1
cluster607	5	N/A	N/A	ATCC_51835|TDM28118.1;DPC7170|TDM17854.1;DPC7171|TDM25777.1;ATCC13548|PNZ73931.1;DPC6291|TDM31096.1
cluster608	5	Q6GEH9	GO:0006265; P:DNA topological change; IEA:UniProtKB-UniRule	ATCC_51835|TDM27617.1;DPC7170|TDM15925.1;DPC7171|TDM26442.1;ATCC13548|PNZ71496.1;DPC6291|TDM30333.1
cluster609	5	Q4L7H9	GO:0006282; P:regulation of DNA repair; IEA:UniProtKB-UniRule	ATCC_51835|TDM26753.1;DPC7170|TDM16065.1;DPC7171|TDM22374.1;ATCC13548|PNZ74951.1;DPC6291|TDM28848.1
cluster610	5	O34504	GO:0016705; F:oxidoreductase activity, acting on paired donors, with incorporation or reduction of molecular oxygen; IEA:InterPro	ATCC_51835|TDM28319.1;DPC7170|TDM17612.1;DPC7171|TDM25549.1;ATCC13548|PNZ72601.1;DPC6291|TDM31377.1
cluster611	5	Q9CF42	GO:0019303; P:D-ribose catabolic process; IEA:UniProtKB-UniRule	ATCC_51835|TDM26792.1;DPC7170|TDM19187.1;DPC7171|TDM21070.1;ATCC13548|PNZ75037.1;DPC6291|TDM29442.1
cluster612	5	N/A	N/A	ATCC_51835|TDM26060.1;DPC7170|TDM14796.1;DPC7171|TDM24170.1;ATCC13548|PNZ70544.1;DPC6291|TDM27731.1
cluster613	5	O32072	GO:0016740; F:transferase activity; IEA:UniProtKB-KW	ATCC_51835|TDM26829.1;DPC7170|TDM19220.1;DPC7171|TDM26119.1;ATCC13548|PNZ74448.1;DPC6291|TDM29469.1
cluster614	5	P0A086	GO:0006464; P:cellular protein modification process; IEA:UniProtKB-UniRule	ATCC_51835|TDM28336.1;DPC7170|TDM17630.1;DPC7171|TDM25566.1;ATCC13548|PNZ72584.1;DPC6291|TDM31394.1
cluster615	5	Q9YA11	GO:0030976; F:thiamine pyrophosphate binding; ISS:UniProtKB	ATCC_51835|TDM28463.1;DPC7170|TDM18931.1;DPC7171|TDM25247.1;ATCC13548|PNZ74574.1;DPC6291|TDM29176.1
cluster616	5	Q4L6J4	GO:0006260; P:DNA replication; IEA:UniProtKB-UniRule	ATCC_51835|TDM28268.1;DPC7170|TDM17547.1;DPC7171|TDM25498.1;ATCC13548|PNZ74364.1;DPC6291|TDM31323.1
cluster617	5	N/A	N/A	ATCC_51835|TDM26956.1;DPC7170|TDM19342.1;DPC7171|TDM26242.1;ATCC13548|PNZ73472.1;DPC6291|TDM29595.1
cluster618	5	B9EBB8	GO:0006364; P:rRNA processing; IEA:InterPro	ATCC_51835|TDM28521.1;DPC7170|TDM18989.1;DPC7171|TDM25960.1;ATCC13548|PNZ74631.1;DPC6291|TDM29241.1
cluster619	5	P37536	GO:0016831; F:carboxy-lyase activity; IEA:UniProtKB-KW	ATCC_51835|TDM25675.1;DPC7170|TDM14492.1;DPC7171|TDM22647.1;ATCC13548|PNZ70176.1;DPC6291|TDM28612.1
cluster620	5	Q837J5	N/A	ATCC_51835|TDM27006.1;DPC7170|TDM19589.1;DPC7171|TDM26176.1;ATCC13548|PNZ73172.1;DPC6291|TDM29527.1
cluster621	5	N/A	N/A	ATCC_51835|TDM28216.1;DPC7170|TDM17754.1;DPC7171|TDM24973.1;ATCC13548|PNZ73259.1;DPC6291|TDM31198.1
cluster622	5	Q49UT8	GO:0006979; P:response to oxidative stress; IEA:InterPro	ATCC_51835|TDM27524.1;DPC7170|TDM15240.1;DPC7171|TDM26541.1;ATCC13548|PNZ71829.1;DPC6291|TDM30447.1
cluster623	5	P14802	GO:0016491; F:oxidoreductase activity; IEA:UniProtKB-KW	ATCC_51835|TDM25863.1;DPC7170|TDM17173.1;DPC7171|TDM22670.1;ATCC13548|PNZ73611.1;DPC6291|TDM27689.1
cluster624	5	B9EB51	GO:0008360; P:regulation of cell shape; IEA:UniProtKB-KW	ATCC_51835|TDM27260.1;DPC7170|TDM19060.1;DPC7171|TDM25035.1;ATCC13548|PNZ71699.1;DPC6291|TDM30012.1
cluster625	5	Q5HLK7	GO:0055085; P:transmembrane transport; IEA:InterPro	ATCC_51835|TDM27574.1;DPC7170|TDM15881.1;DPC7171|TDM26489.1;ATCC13548|PNZ71543.1;DPC6291|TDM30395.1
cluster626	5	Q5UQ83	GO:0016787; F:hydrolase activity; IEA:UniProtKB-KW	ATCC_51835|TDM26847.1;DPC7170|TDM19238.1;DPC7171|TDM26136.1;ATCC13548|PNZ74431.1;DPC6291|TDM29486.1
cluster627	5	Q2G2X2	GO:0019350; P:teichoic acid biosynthetic process; IEA:UniProtKB-KW	ATCC_51835|TDM27160.1;DPC7170|TDM19489.1;DPC7171|TDM24866.1;ATCC13548|PNZ71163.1;DPC6291|TDM29898.1
cluster628	5	N/A	N/A	ATCC_51835|TDM27199.1;DPC7170|TDM19538.1;DPC7171|TDM25096.1;ATCC13548|PNZ73669.1;DPC6291|TDM29949.1
cluster629	5	E5QVT2	GO:0032217; F:riboflavin transmembrane transporter activity; IEA:InterPro	ATCC_51835|TDM28275.1;DPC7170|TDM17554.1;DPC7171|TDM25505.1;ATCC13548|PNZ74371.1;DPC6291|TDM31330.1
cluster630	5	P39794	GO:0015771; P:trehalose transport; IBA:GO_Central	ATCC_51835|TDM27396.1;DPC7170|TDM13779.1;DPC7171|TDM23220.1;ATCC13548|PNZ71442.1;DPC6291|TDM27040.1
cluster631	5	P54569	GO:0016491; F:oxidoreductase activity; IEA:UniProtKB-KW	ATCC_51835|TDM28262.1;DPC7170|TDM17541.1;DPC7171|TDM25492.1;ATCC13548|PNZ74358.1;DPC6291|TDM31317.1
cluster632	5	O31766	GO:0008237; F:metallopeptidase activity; IEA:UniProtKB-KW	ATCC_51835|TDM28473.1;DPC7170|TDM18941.1;DPC7171|TDM26015.1;ATCC13548|PNZ74583.1;DPC6291|TDM29186.1
cluster633	5	N/A	N/A	ATCC_51835|TDM27465.1;DPC7170|TDM16234.1;DPC7171|TDM26597.1;ATCC13548|PNZ72293.1;DPC6291|TDM30502.1
cluster634	5	P42199	GO:0006865; P:amino acid transport; IEA:UniProtKB-KW	ATCC_51835|TDM27992.1;DPC7170|TDM16792.1;DPC7171|TDM24118.1;ATCC13548|PNZ72209.1;DPC6291|TDM28931.1
cluster635	5	B9EAH1	GO:0006096; P:glycolytic process; IEA:UniProtKB-UniRule	ATCC_51835|TDM26974.1;DPC7170|TDM19360.1;DPC7171|TDM26260.1;ATCC13548|PNZ73490.1;DPC6291|TDM29613.1
cluster636	5	P42107	GO:0005886; C:plasma membrane; IEA:UniProtKB-SubCell	ATCC_51835|TDM26843.1;DPC7170|TDM19234.1;DPC7171|TDM26132.1;ATCC13548|PNZ74435.1;DPC6291|TDM29482.1
cluster637	5	Q5HLD2	GO:0006006; P:glucose metabolic process; IEA:UniProtKB-KW	ATCC_51835|TDM27284.1;DPC7170|TDM19036.1;DPC7171|TDM25894.1;ATCC13548|PNZ71723.1;DPC6291|TDM30036.1
cluster638	5	Q6GES3	GO:0006541; P:glutamine metabolic process; IEA:UniProtKB-KW	ATCC_51835|TDM25434.1;DPC7170|TDM19173.1;DPC7171|TDM22063.1;ATCC13548|PNZ75018.1;DPC6291|TDM29422.1
cluster639	5	Q4L8A8	GO:0006412; P:translation; IEA:UniProtKB-UniRule	ATCC_51835|TDM27629.1;DPC7170|TDM17056.1;DPC7171|TDM26430.1;ATCC13548|PNZ74164.1;DPC6291|TDM30321.1
cluster640	5	Q49Z62	GO:0004725; F:protein tyrosine phosphatase activity; IEA:UniProtKB-EC	ATCC_51835|TDM26301.1;DPC7170|TDM15108.1;DPC7171|TDM22215.1;ATCC13548|PNZ75163.1;DPC6291|TDM27879.1
cluster641	5	Q4L6Y8	N/A	ATCC_51835|TDM28125.1;DPC7170|TDM17847.1;DPC7171|TDM25784.1;ATCC13548|PNZ73938.1;DPC6291|TDM31103.1
cluster642	5	B9E8E5	GO:0015986; P:ATP synthesis coupled proton transport; IEA:UniProtKB-UniRule	ATCC_51835|TDM26288.1;DPC7170|TDM15121.1;DPC7171|TDM22201.1;ATCC13548|PNZ75176.1;DPC6291|TDM27865.1
cluster643	5	O05503	N/A	ATCC_51835|TDM27657.1;DPC7170|TDM16286.1;DPC7171|TDM26398.1;ATCC13548|PNZ71222.1;DPC6291|TDM30292.1
cluster644	5	N/A	N/A	ATCC_51835|TDM25619.1;DPC7170|TDM19583.1;DPC7171|TDM22058.1;ATCC13548|PNZ75023.1;DPC6291|TDM29427.1
cluster645	5	P63333	GO:0004222; F:metalloendopeptidase activity; IEA:InterPro	ATCC_51835|TDM28496.1;DPC7170|TDM18964.1;DPC7171|TDM25985.1;ATCC13548|PNZ74606.1;DPC6291|TDM29216.1
cluster646	5	Q5HRF7	GO:0006085; P:acetyl-CoA biosynthetic process; IEA:UniProtKB-UniPathway	ATCC_51835|TDM26367.1;DPC7170|TDM16504.1;DPC7171|TDM25368.1;ATCC13548|PNZ72806.1;DPC6291|TDM29006.1
cluster647	5	A7X4V0	GO:0015986; P:ATP synthesis coupled proton transport; IEA:UniProtKB-UniRule	ATCC_51835|TDM26293.1;DPC7170|TDM15116.1;DPC7171|TDM22207.1;ATCC13548|PNZ75171.1;DPC6291|TDM27871.1
cluster648	5	Q07252	GO:0055085; P:transmembrane transport; IEA:InterPro	ATCC_51835|TDM27618.1;DPC7170|TDM15926.1;DPC7171|TDM26441.1;ATCC13548|PNZ71495.1;DPC6291|TDM30332.1
cluster649	5	P54461	GO:0070475; P:rRNA base methylation; IBA:GO_Central	ATCC_51835|TDM28179.1;DPC7170|TDM17792.1;DPC7171|TDM24935.1;ATCC13548|PNZ73296.1;DPC6291|TDM31159.1
cluster650	5	P44640	GO:0005886; C:plasma membrane; IEA:UniProtKB-SubCell	ATCC_51835|TDM27076.1;DPC7170|TDM19406.1;DPC7171|TDM23271.1;ATCC13548|PNZ73402.1;DPC6291|TDM27753.1
cluster651	5	B9E899	GO:0042026; P:protein refolding; IEA:UniProtKB-UniRule	ATCC_51835|TDM26644.1;DPC7170|TDM14527.1;DPC7171|TDM22724.1;ATCC13548|PNZ74848.1;DPC6291|TDM28630.1
cluster652	5	P54480	GO:0016787; F:hydrolase activity; IEA:UniProtKB-KW	ATCC_51835|TDM28204.1;DPC7170|TDM17766.1;DPC7171|TDM24961.1;ATCC13548|PNZ73271.1;DPC6291|TDM31186.1
cluster653	5	Q5HK00	GO:0006260; P:DNA replication; IEA:UniProtKB-KW	ATCC_51835|TDM27420.1;DPC7170|TDM14258.1;DPC7171|TDM23193.1;ATCC13548|PNZ73119.1;DPC6291|TDM30556.1
cluster654	5	O34599	GO:0046872; F:metal ion binding; IEA:UniProtKB-KW	ATCC_51835|TDM28145.1;DPC7170|TDM17827.1;DPC7171|TDM24900.1;ATCC13548|PNZ73957.1;DPC6291|TDM31123.1
cluster655	5	N/A	N/A	ATCC_51835|TDM27994.1;DPC7170|TDM16790.1;DPC7171|TDM24120.1;ATCC13548|PNZ72206.1;DPC6291|TDM28933.1
cluster656	5	Q6GG19	GO:0006096; P:glycolytic process; IEA:UniProtKB-UniPathway	ATCC_51835|TDM28053.1;DPC7170|TDM16732.1;DPC7171|TDM25713.1;ATCC13548|PNZ71015.1;DPC6291|TDM31030.1
cluster657	5	N/A	N/A	ATCC_51835|TDM26736.1;DPC7170|TDM16048.1;DPC7171|TDM22358.1;ATCC13548|PNZ74934.1;DPC6291|TDM28831.1
cluster658	5	Q5HR20	GO:0008616; P:queuosine biosynthetic process; IEA:UniProtKB-UniRule	ATCC_51835|TDM26911.1;DPC7170|TDM19590.1;DPC7171|TDM26199.1;ATCC13548|PNZ73429.1;DPC6291|TDM29550.1
cluster659	5	Q99UA7	GO:0046677; P:response to antibiotic; IEA:UniProtKB-KW	ATCC_51835|TDM28372.1;DPC7170|TDM17666.1;DPC7171|TDM20969.1;ATCC13548|PNZ72546.1;DPC6291|TDM28676.1
cluster660	5	Q2YX35	GO:0006364; P:rRNA processing; IEA:UniProtKB-UniRule	ATCC_51835|TDM27207.1;DPC7170|TDM19547.1;DPC7171|TDM25087.1;ATCC13548|PNZ73660.1;DPC6291|TDM29958.1
cluster661	5	O31820	GO:0045454; P:cell redox homeostasis; IEA:InterPro	ATCC_51835|TDM26954.1;DPC7170|TDM19340.1;DPC7171|TDM26240.1;ATCC13548|PNZ73470.1;DPC6291|TDM29593.1
cluster662	5	B9E9E3	GO:0006777; P:Mo-molybdopterin cofactor biosynthetic process; IEA:UniProtKB-UniRule	ATCC_51835|TDM27577.1;DPC7170|TDM15884.1;DPC7171|TDM26486.1;ATCC13548|PNZ71540.1;DPC6291|TDM30392.1
cluster663	5	Q4L6T2	GO:0045892; P:negative regulation of transcription, DNA-templated; IEA:UniProtKB-UniRule	ATCC_51835|TDM28175.1;DPC7170|TDM17796.1;DPC7171|TDM24930.1;ATCC13548|PNZ73301.1;DPC6291|TDM31154.1
cluster664	5	Q5HPQ8	GO:0006655; P:phosphatidylglycerol biosynthetic process; IEA:UniProtKB-UniPathway	ATCC_51835|TDM28469.1;DPC7170|TDM18937.1;DPC7171|TDM26019.1;ATCC13548|PNZ74579.1;DPC6291|TDM29182.1
cluster665	5	Q2YY01	GO:0008360; P:regulation of cell shape; IEA:UniProtKB-KW	ATCC_51835|TDM28341.1;DPC7170|TDM17635.1;DPC7171|TDM25571.1;ATCC13548|PNZ72579.1;DPC6291|TDM31399.1
cluster666	5	Q8CNK0	GO:0006260; P:DNA replication; IEA:InterPro	ATCC_51835|TDM26282.1;DPC7170|TDM15127.1;DPC7171|TDM22195.1;ATCC13548|PNZ73758.1;DPC6291|TDM27859.1
cluster667	5	N/A	N/A	ATCC_51835|TDM27966.1;DPC7170|TDM14049.1;DPC7171|TDM24092.1;ATCC13548|PNZ72234.1;DPC6291|TDM28904.1
cluster668	5	Q49YN9	GO:0005886; C:plasma membrane; IEA:UniProtKB-SubCell	ATCC_51835|TDM26078.1;DPC7170|TDM14299.1;DPC7171|TDM24188.1;ATCC13548|PNZ70562.1;DPC6291|TDM27906.1
cluster669	5	O05242	GO:0009313; P:oligosaccharide catabolic process; IBA:GO_Central	ATCC_51835|TDM27597.1;DPC7170|TDM15906.1;DPC7171|TDM26461.1;ATCC13548|PNZ71516.1;DPC6291|TDM30367.1
cluster670	5	Q5HPP8	GO:0006400; P:tRNA modification; IEA:UniProtKB-UniRule	ATCC_51835|TDM28456.1;DPC7170|TDM18923.1;DPC7171|TDM25240.1;ATCC13548|PNZ74567.1;DPC6291|TDM29169.1
cluster671	5	P39695	GO:0030420; P:establishment of competence for transformation; IEA:UniProtKB-KW	ATCC_51835|TDM28169.1;DPC7170|TDM17802.1;DPC7171|TDM24924.1;ATCC13548|PNZ73981.1;DPC6291|TDM31148.1
cluster672	5	P28819	GO:0000162; P:tryptophan biosynthetic process; IMP:UniProtKB	ATCC_51835|TDM26912.1;DPC7170|TDM19300.1;DPC7171|TDM26200.1;ATCC13548|PNZ73430.1;DPC6291|TDM29551.1
cluster673	5	Q2FI93	GO:0006633; P:fatty acid biosynthetic process; IEA:UniProtKB-UniRule	ATCC_51835|TDM27112.1;DPC7170|TDM19440.1;DPC7171|TDM23238.1;ATCC13548|PNZ72312.1;DPC6291|TDM27785.1
cluster674	5	Q5HNB2	GO:0009234; P:menaquinone biosynthetic process; IEA:UniProtKB-UniRule	ATCC_51835|TDM26051.1;DPC7170|TDM14805.1;DPC7171|TDM24161.1;ATCC13548|PNZ70535.1;DPC6291|TDM27722.1
cluster675	5	O31660	GO:0016747; F:transferase activity, transferring acyl groups other than amino-acyl groups; IEA:InterPro	ATCC_51835|TDM27152.1;DPC7170|TDM19480.1;DPC7171|TDM24857.1;ATCC13548|PNZ71171.1;DPC6291|TDM29889.1
cluster676	5	P35161	GO:0017004; P:cytochrome complex assembly; IEA:UniProtKB-KW	ATCC_51835|TDM28271.1;DPC7170|TDM17550.1;DPC7171|TDM25501.1;ATCC13548|PNZ74367.1;DPC6291|TDM31326.1
cluster677	5	Q65FV8	GO:0006556; P:S-adenosylmethionine biosynthetic process; IEA:UniProtKB-UniPathway	ATCC_51835|TDM26044.1;DPC7170|TDM14812.1;DPC7171|TDM24154.1;ATCC13548|PNZ70528.1;DPC6291|TDM27715.1
cluster678	5	B9E748	GO:0015031; P:protein transport; IEA:UniProtKB-UniRule	ATCC_51835|TDM28098.1;DPC7170|TDM17874.1;DPC7171|TDM25757.1;ATCC13548|PNZ73910.1;DPC6291|TDM31075.1
cluster679	5	P18156	GO:0006071; P:glycerol metabolic process; IEA:UniProtKB-KW	ATCC_51835|TDM28451.1;DPC7170|TDM18918.1;DPC7171|TDM25235.1;ATCC13548|PNZ74562.1;DPC6291|TDM29164.1
cluster680	5	Q4L7F5	GO:0006099; P:tricarboxylic acid cycle; IEA:UniProtKB-UniRule	ATCC_51835|TDM26089.1;DPC7170|TDM14289.1;DPC7171|TDM24200.1;ATCC13548|PNZ70574.1;DPC6291|TDM27917.1
cluster681	5	Q56318	GO:0016491; F:oxidoreductase activity; IEA:UniProtKB-KW	ATCC_51835|TDM28368.1;DPC7170|TDM17662.1;DPC7171|TDM20965.1;ATCC13548|PNZ72550.1;DPC6291|TDM28672.1
cluster682	5	B9DNK1	GO:0006457; P:protein folding; IEA:InterPro	ATCC_51835|TDM28555.1;DPC7170|TDM17902.1;DPC7171|TDM24931.1;ATCC13548|PNZ73300.1;DPC6291|TDM31155.1
cluster683	5	N/A	N/A	ATCC_51835|TDM28076.1;DPC7170|TDM17895.1;DPC7171|TDM25736.1;ATCC13548|PNZ73069.1;DPC6291|TDM31053.1
cluster684	5	N/A	N/A	ATCC_51835|TDM28206.1;DPC7170|TDM17764.1;DPC7171|TDM24963.1;ATCC13548|PNZ73269.1;DPC6291|TDM31188.1
cluster685	5	N/A	N/A	ATCC_51835|TDM27581.1;DPC7170|TDM15888.1;DPC7171|TDM26482.1;ATCC13548|PNZ71536.1;DPC6291|TDM30388.1
cluster686	5	N/A	N/A	ATCC_51835|TDM25857.1;DPC7170|TDM17167.1;DPC7171|TDM22665.1;ATCC13548|PNZ73616.1;DPC6291|TDM27685.1
cluster687	5	Q6TEQ0	GO:0006281; P:DNA repair; IEA:InterPro	ATCC_51835|TDM28167.1;DPC7170|TDM17804.1;DPC7171|TDM24922.1;ATCC13548|PNZ73979.1;DPC6291|TDM31146.1
cluster688	5	A6QGC0	GO:0009847; P:spore germination; IGI:UniProtKB	ATCC_51835|TDM25143.1;DPC7170|TDM19015.1;DPC7171|TDM25933.1;ATCC13548|PNZ74657.1;DPC6291|TDM30058.1
cluster689	5	B9E746	GO:0000917; P:division septum assembly; IEA:UniProtKB-KW	ATCC_51835|TDM28552.1;DPC7170|TDM17904.1;DPC7171|TDM25806.1;ATCC13548|PNZ73912.1;DPC6291|TDM31077.1
cluster690	5	Q5HPV5	N/A	ATCC_51835|TDM28525.1;DPC7170|TDM18993.1;DPC7171|TDM25956.1;ATCC13548|PNZ74635.1;DPC6291|TDM29245.1
cluster691	5	N/A	N/A	ATCC_51835|TDM26363.1;DPC7170|TDM16508.1;DPC7171|TDM25364.1;ATCC13548|PNZ72466.1;DPC6291|TDM29001.1
cluster692	5	A0A0H3JR16	GO:0009249; P:protein lipoylation; IDA:UniProtKB	ATCC_51835|TDM26061.1;DPC7170|TDM14795.1;DPC7171|TDM24171.1;ATCC13548|PNZ70545.1;DPC6291|TDM27732.1
cluster693	5	Q8CZE8	GO:0005978; P:glycogen biosynthetic process; IEA:UniProtKB-UniRule	ATCC_51835|TDM27286.1;DPC7170|TDM19034.1;DPC7171|TDM25896.1;ATCC13548|PNZ71725.1;DPC6291|TDM30038.1
cluster694	5	Q5XCA6	GO:0046654; P:tetrahydrofolate biosynthetic process; IEA:UniProtKB-UniPathway	ATCC_51835|TDM25639.1;DPC7170|TDM14457.1;DPC7171|TDM22611.1;ATCC13548|PNZ74275.1;DPC6291|TDM28576.1
cluster695	5	O32086	GO:0005886; C:plasma membrane; IEA:UniProtKB-SubCell	ATCC_51835|TDM27136.1;DPC7170|TDM19464.1;DPC7171|TDM24840.1;ATCC13548|PNZ74783.1;DPC6291|TDM29875.1
cluster696	5	P49851	GO:0006637; P:acyl-CoA metabolic process; IBA:GO_Central	ATCC_51835|TDM26770.1;DPC7170|TDM16081.1;DPC7171|TDM22389.1;ATCC13548|PNZ74966.1;DPC6291|TDM28863.1
cluster697	5	P39795	GO:0005993; P:trehalose catabolic process; IEA:InterPro	ATCC_51835|TDM27395.1;DPC7170|TDM13773.1;DPC7171|TDM23221.1;ATCC13548|PNZ71443.1;DPC6291|TDM27039.1
cluster698	5	Q99V32	GO:0055114; P:oxidation-reduction process; IEA:InterPro	ATCC_51835|TDM27187.1;DPC7170|TDM19526.1;DPC7171|TDM25108.1;ATCC13548|PNZ72790.1;DPC6291|TDM29937.1
cluster699	5	N/A	N/A	ATCC_51835|TDM26057.1;DPC7170|TDM14799.1;DPC7171|TDM24167.1;ATCC13548|PNZ70541.1;DPC6291|TDM27728.1
cluster700	5	Q03438	GO:0020037; F:heme binding; IEA:InterPro	ATCC_51835|TDM27238.1;DPC7170|TDM19578.1;DPC7171|TDM25056.1;ATCC13548|PNZ71677.1;DPC6291|TDM29990.1
cluster701	5	N/A	N/A	ATCC_51835|TDM26888.1;DPC7170|TDM19277.1;DPC7171|TDM26175.1;ATCC13548|PNZ73171.1;DPC6291|TDM29526.1
cluster702	5	Q4L4K6	GO:0006096; P:glycolytic process; IEA:UniProtKB-UniRule	ATCC_51835|TDM26973.1;DPC7170|TDM19359.1;DPC7171|TDM26259.1;ATCC13548|PNZ73489.1;DPC6291|TDM29612.1
cluster703	5	O07521	GO:0031125; P:rRNA 3'-end processing; IMP:UniProtKB	ATCC_51835|TDM26073.1;DPC7170|TDM14304.1;DPC7171|TDM24183.1;ATCC13548|PNZ70557.1;DPC6291|TDM27901.1
cluster704	5	Q4UKC4	GO:0006865; P:amino acid transport; IEA:UniProtKB-KW	ATCC_51835|TDM26096.1;DPC7170|TDM14282.1;DPC7171|TDM24207.1;ATCC13548|PNZ70581.1;DPC6291|TDM27924.1
cluster705	5	P37518	GO:0043022; F:ribosome binding; IEA:UniProtKB-UniRule	ATCC_51835|TDM27408.1;DPC7170|TDM14270.1;DPC7171|TDM23205.1;ATCC13548|PNZ73107.1;DPC6291|TDM30568.1
cluster706	5	P54983	GO:0016787; F:hydrolase activity; IEA:UniProtKB-KW	ATCC_51835|TDM28133.1;DPC7170|TDM17839.1;DPC7171|TDM25792.1;ATCC13548|PNZ73946.1;DPC6291|TDM31111.1
cluster707	5	Q5HEB2	GO:0032049; P:cardiolipin biosynthetic process; IEA:InterPro	ATCC_51835|TDM25263.1;DPC7170|TDM13862.1;DPC7171|TDM21084.1;ATCC13548|PNZ72939.1;DPC6291|TDM27353.1
cluster708	5	G2JZ43	GO:0055085; P:transmembrane transport; IEA:InterPro	ATCC_51835|TDM27953.1;DPC7170|TDM14062.1;DPC7171|TDM24079.1;ATCC13548|PNZ74083.1;DPC6291|TDM28891.1
cluster709	5	Q45499	GO:0007165; P:signal transduction; IBA:GO_Central	ATCC_51835|TDM27227.1;DPC7170|TDM19567.1;DPC7171|TDM25067.1;ATCC13548|PNZ71666.1;DPC6291|TDM29978.1
cluster710	5	Q6GJB5	GO:0050662; F:coenzyme binding; IEA:InterPro	ATCC_51835|TDM25463.1;DPC7170|TDM16483.1;DPC7171|TDM25390.1;ATCC13548|PNZ70130.1;DPC6291|TDM29028.1
cluster711	5	B9E7C9	GO:0006412; P:translation; IEA:UniProtKB-UniRule	ATCC_51835|TDM28020.1;DPC7170|TDM16764.1;DPC7171|TDM25679.1;ATCC13548|PNZ70984.1;DPC6291|TDM27312.1
cluster712	5	N/A	N/A	ATCC_51835|TDM26666.1;DPC7170|TDM13658.1;DPC7171|TDM24063.1;ATCC13548|PNZ72836.1;DPC6291|TDM27016.1
cluster713	5	A0Q1A0	GO:0042278; P:purine nucleoside metabolic process; IEA:UniProtKB-UniRule	ATCC_51835|TDM27556.1;DPC7170|TDM15208.1;DPC7171|TDM26509.1;ATCC13548|PNZ71861.1;DPC6291|TDM30415.1
cluster714	5	P39604	GO:0008360; P:regulation of cell shape; IBA:GO_Central	ATCC_51835|TDM25264.1;DPC7170|TDM13863.1;DPC7171|TDM21085.1;ATCC13548|PNZ72938.1;DPC6291|TDM27354.1
cluster715	5	P24469	GO:0005506; F:iron ion binding; IEA:InterPro	ATCC_51835|TDM28196.1;DPC7170|TDM17775.1;DPC7171|TDM24952.1;ATCC13548|PNZ73280.1;DPC6291|TDM31177.1
cluster716	5	P59153	N/A	ATCC_51835|TDM27217.1;DPC7170|TDM19557.1;DPC7171|TDM25077.1;ATCC13548|PNZ73650.1;DPC6291|TDM29968.1
cluster717	5	N/A	N/A	ATCC_51835|TDM27174.1;DPC7170|TDM19501.1;DPC7171|TDM24878.1;ATCC13548|PNZ75076.1;DPC6291|TDM29910.1
cluster718	5	N/A	N/A	ATCC_51835|TDM27939.1;DPC7170|TDM14834.1;DPC7171|TDM21018.1;ATCC13548|PNZ74070.1;DPC6291|TDM28879.1
cluster719	5	O34870	GO:0009245; P:lipid A biosynthetic process; IBA:GO_Central	ATCC_51835|TDM27202.1;DPC7170|TDM19541.1;DPC7171|TDM25093.1;ATCC13548|PNZ73666.1;DPC6291|TDM29952.1
cluster720	5	Q796Y8	GO:0045454; P:cell redox homeostasis; IEA:InterPro	ATCC_51835|TDM26763.1;DPC7170|TDM16075.1;DPC7171|TDM22384.1;ATCC13548|PNZ74961.1;DPC6291|TDM28858.1
cluster721	5	O32167	GO:0006865; P:amino acid transport; IEA:UniProtKB-KW	ATCC_51835|TDM26988.1;DPC7170|TDM19375.1;DPC7171|TDM23372.1;ATCC13548|PNZ72102.1;DPC6291|TDM29628.1
cluster722	5	P39583	GO:0015970; P:guanosine tetraphosphate biosynthetic process; IEA:UniProtKB-UniPathway	ATCC_51835|TDM26873.1;DPC7170|TDM19588.1;DPC7171|TDM26270.1;ATCC13548|PNZ73192.1;DPC6291|TDM29640.1
cluster723	5	O34664	GO:0006772; P:thiamine metabolic process; IEA:InterPro	ATCC_51835|TDM28541.1;DPC7170|TDM19009.1;DPC7171|TDM25940.1;ATCC13548|PNZ74651.1;DPC6291|TDM30065.1
cluster724	5	Q01256	GO:0046685; P:response to arsenic-containing substance; IEA:UniProtKB-KW	ATCC_51835|TDM26032.1;DPC7170|TDM14822.1;DPC7171|TDM20961.1;ATCC13548|PNZ70518.1;DPC6291|TDM27321.1
cluster725	5	B9E9M1	GO:0022857; F:transmembrane transporter activity; IEA:InterPro	ATCC_51835|TDM27652.1;DPC7170|TDM17079.1;DPC7171|TDM26407.1;ATCC13548|PNZ74188.1;DPC6291|TDM30298.1
cluster726	5	B9DP24	GO:0009089; P:lysine biosynthetic process via diaminopimelate; IEA:UniProtKB-UniRule	ATCC_51835|TDM28362.1;DPC7170|TDM17656.1;DPC7171|TDM25591.1;ATCC13548|PNZ72558.1;DPC6291|TDM31420.1
cluster727	5	B1HNM7	GO:0016114; P:terpenoid biosynthetic process; IEA:UniProtKB-UniRule	ATCC_51835|TDM25295.1;DPC7170|TDM16457.1;DPC7171|TDM25417.1;ATCC13548|PNZ70156.1;DPC6291|TDM29055.1
cluster728	5	Q7A5Z4	GO:0006071; P:glycerol metabolic process; IEA:InterPro	ATCC_51835|TDM28538.1;DPC7170|TDM19006.1;DPC7171|TDM25943.1;ATCC13548|PNZ74648.1;DPC6291|TDM29258.1
cluster729	5	Q7NAD9	GO:0006400; P:tRNA modification; IEA:UniProtKB-UniRule	ATCC_51835|TDM27596.1;DPC7170|TDM15905.1;DPC7171|TDM26462.1;ATCC13548|PNZ71517.1;DPC6291|TDM30368.1
cluster730	5	Q49V53	GO:0006351; P:transcription, DNA-templated; IEA:UniProtKB-UniRule	ATCC_51835|TDM25453.1;DPC7170|TDM16473.1;DPC7171|TDM25400.1;ATCC13548|PNZ70140.1;DPC6291|TDM29038.1
cluster731	5	P09122	GO:0006261; P:DNA-dependent DNA replication; IBA:GO_Central	ATCC_51835|TDM27393.1;DPC7170|TDM13775.1;DPC7171|TDM23222.1;ATCC13548|PNZ71445.1;DPC6291|TDM27037.1
cluster732	5	P0A0A1	GO:0006096; P:glycolytic process; IEA:UniProtKB-KW	ATCC_51835|TDM27214.1;DPC7170|TDM19554.1;DPC7171|TDM25080.1;ATCC13548|PNZ73653.1;DPC6291|TDM29965.1
cluster733	5	N/A	N/A	ATCC_51835|TDM27942.1;DPC7170|TDM14083.1;DPC7171|TDM21015.1;ATCC13548|PNZ74073.1;DPC6291|TDM28882.1
cluster734	5	P23256	GO:0043433; P:negative regulation of DNA-binding transcription factor activity; IDA:EcoCyc	ATCC_51835|TDM27989.1;DPC7170|TDM16795.1;DPC7171|TDM24115.1;ATCC13548|PNZ72212.1;DPC6291|TDM28928.1
cluster735	5	N/A	N/A	ATCC_51835|TDM26937.1;DPC7170|TDM19323.1;DPC7171|TDM26223.1;ATCC13548|PNZ73453.1;DPC6291|TDM29575.1
cluster736	5	P50620	GO:0006260; P:DNA replication; IEA:UniProtKB-UniPathway	ATCC_51835|TDM26930.1;DPC7170|TDM19317.1;DPC7171|TDM26217.1;ATCC13548|PNZ73447.1;DPC6291|TDM29568.1
cluster737	5	P24137	GO:0030435; P:sporulation resulting in formation of a cellular spore; IEA:UniProtKB-KW	ATCC_51835|TDM27299.1;DPC7170|TDM19596.1;DPC7171|TDM24890.1;ATCC13548|PNZ74756.1;DPC6291|TDM30068.1
cluster738	5	A7WWQ7	GO:0000155; F:phosphorelay sensor kinase activity; IEA:InterPro	ATCC_51835|TDM27440.1;DPC7170|TDM16280.1;DPC7171|TDM22167.1;ATCC13548|PNZ73581.1;DPC6291|TDM30538.1
cluster739	5	Q6GI84	N/A	ATCC_51835|TDM27124.1;DPC7170|TDM19452.1;DPC7171|TDM24829.1;ATCC13548|PNZ74765.1;DPC6291|TDM29863.1
cluster740	5	Q49YD9	GO:0042853; P:L-alanine catabolic process; IEA:UniProtKB-UniPathway	ATCC_51835|TDM28034.1;DPC7170|TDM16750.1;DPC7171|TDM25693.1;ATCC13548|PNZ70997.1;DPC6291|TDM31011.1
cluster741	5	P54163	GO:1990397; P:queuosine salvage; IEA:UniProtKB-UniRule	ATCC_51835|TDM28326.1;DPC7170|TDM17620.1;DPC7171|TDM25556.1;ATCC13548|PNZ72594.1;DPC6291|TDM31384.1
cluster742	5	Q49VZ4	GO:0050662; F:coenzyme binding; IEA:InterPro	ATCC_51835|TDM27487.1;DPC7170|TDM16210.1;DPC7171|TDM26574.1;ATCC13548|PNZ72326.1;DPC6291|TDM30479.1
cluster743	5	N/A	N/A	ATCC_51835|TDM25611.1;DPC7170|TDM19182.1;DPC7171|TDM22053.1;ATCC13548|PNZ75028.1;DPC6291|TDM29432.1
cluster744	5	O34383	GO:0005328; F:neurotransmitter:sodium symporter activity; IEA:InterPro	ATCC_51835|TDM27463.1;DPC7170|TDM16236.1;DPC7171|TDM26599.1;ATCC13548|PNZ72291.1;DPC6291|TDM30504.1
cluster745	5	N/A	N/A	ATCC_51835|TDM27212.1;DPC7170|TDM19552.1;DPC7171|TDM25082.1;ATCC13548|PNZ73655.1;DPC6291|TDM29963.1
cluster746	5	O31582	GO:0005886; C:plasma membrane; IEA:UniProtKB-SubCell	ATCC_51835|TDM28518.1;DPC7170|TDM18986.1;DPC7171|TDM25963.1;ATCC13548|PNZ74628.1;DPC6291|TDM29238.1
cluster747	5	P45706	GO:0030435; P:sporulation resulting in formation of a cellular spore; IEA:UniProtKB-KW	ATCC_51835|TDM28415.1;DPC7170|TDM18810.1;DPC7171|TDM25199.1;ATCC13548|PNZ73809.1;DPC6291|TDM29125.1
cluster748	5	B9E9L0	GO:0006412; P:translation; IEA:UniProtKB-UniRule	ATCC_51835|TDM27642.1;DPC7170|TDM17069.1;DPC7171|TDM26417.1;ATCC13548|PNZ74177.1;DPC6291|TDM30308.1
cluster749	5	P39762	GO:0008237; F:metallopeptidase activity; IEA:UniProtKB-KW	ATCC_51835|TDM26748.1;DPC7170|TDM16060.1;DPC7171|TDM22369.1;ATCC13548|PNZ74946.1;DPC6291|TDM28843.1
cluster750	5	Q4A160	GO:0006355; P:regulation of transcription, DNA-templated; IEA:InterPro	ATCC_51835|TDM27439.1;DPC7170|TDM16281.1;DPC7171|TDM22166.1;ATCC13548|PNZ73582.1;DPC6291|TDM30539.1
cluster751	5	P39065	GO:0030435; P:sporulation resulting in formation of a cellular spore; IEA:UniProtKB-KW	ATCC_51835|TDM28006.1;DPC7170|TDM16778.1;DPC7171|TDM24132.1;ATCC13548|PNZ72194.1;DPC6291|TDM28945.1
cluster752	5	N/A	N/A	ATCC_51835|TDM26090.1;DPC7170|TDM14288.1;DPC7171|TDM24201.1;ATCC13548|PNZ70575.1;DPC6291|TDM27918.1
cluster753	5	O32222	GO:0000976; F:transcription regulatory region sequence-specific DNA binding; IDA:CollecTF	ATCC_51835|TDM25817.1;DPC7170|TDM17122.1;DPC7171|TDM22404.1;ATCC13548|PNZ75253.1;DPC6291|TDM30272.1
cluster754	5	N/A	N/A	ATCC_51835|TDM26646.1;DPC7170|TDM14524.1;DPC7171|TDM22718.1;ATCC13548|PNZ74871.1;DPC6291|TDM28635.1
cluster755	5	Q796V8	GO:0006782; P:protoporphyrinogen IX biosynthetic process; IEA:UniProtKB-UniPathway	ATCC_51835|TDM26076.1;DPC7170|TDM14301.1;DPC7171|TDM24186.1;ATCC13548|PNZ70560.1;DPC6291|TDM27904.1
cluster756	5	Q927E5	GO:0019563; P:glycerol catabolic process; IEA:UniProtKB-UniPathway	ATCC_51835|TDM26827.1;DPC7170|TDM19218.1;DPC7171|TDM26117.1;ATCC13548|PNZ74450.1;DPC6291|TDM29467.1
cluster757	5	Q5HPT3	GO:0044210; P:'de novo' CTP biosynthetic process; IEA:UniProtKB-UniPathway	ATCC_51835|TDM28501.1;DPC7170|TDM18969.1;DPC7171|TDM25980.1;ATCC13548|PNZ74611.1;DPC6291|TDM29221.1
cluster758	5	Q4L6I1	GO:0003723; F:RNA binding; IEA:UniProtKB-KW	ATCC_51835|TDM28283.1;DPC7170|TDM17562.1;DPC7171|TDM25513.1;ATCC13548|PNZ74379.1;DPC6291|TDM31338.1
cluster759	5	B9E9M4	GO:0006412; P:translation; IEA:UniProtKB-UniRule	ATCC_51835|TDM27655.1;DPC7170|TDM17082.1;DPC7171|TDM26404.1;ATCC13548|PNZ74191.1;DPC6291|TDM30295.1
cluster760	5	N/A	N/A	ATCC_51835|TDM26908.1;DPC7170|TDM19297.1;DPC7171|TDM26196.1;ATCC13548|PNZ73426.1;DPC6291|TDM29547.1
cluster761	5	B9EAJ9	GO:0009249; P:protein lipoylation; IEA:UniProtKB-UniRule	ATCC_51835|TDM27000.1;DPC7170|TDM19386.1;DPC7171|TDM23290.1;ATCC13548|PNZ72039.1;DPC6291|TDM27773.1
cluster762	5	B9E7Y3	GO:0006782; P:protoporphyrinogen IX biosynthetic process; IEA:UniProtKB-UniPathway	ATCC_51835|TDM26762.1;DPC7170|TDM16074.1;DPC7171|TDM22383.1;ATCC13548|PNZ74960.1;DPC6291|TDM28857.1
cluster763	5	N/A	N/A	ATCC_51835|TDM27283.1;DPC7170|TDM19037.1;DPC7171|TDM25893.1;ATCC13548|PNZ71722.1;DPC6291|TDM30035.1
cluster764	5	P11290	GO:0016036; P:cellular response to phosphate starvation; IEP:EcoCyc	ATCC_51835|TDM27179.1;DPC7170|TDM19506.1;DPC7171|TDM24883.1;ATCC13548|PNZ75071.1;DPC6291|TDM29915.1
cluster765	5	P46330	GO:0003677; F:DNA binding; IEA:UniProtKB-KW	ATCC_51835|TDM26866.1;DPC7170|TDM19257.1;DPC7171|TDM26155.1;ATCC13548|PNZ73150.1;DPC6291|TDM29505.1
cluster766	5	N/A	N/A	ATCC_51835|TDM26968.1;DPC7170|TDM19354.1;DPC7171|TDM26254.1;ATCC13548|PNZ73484.1;DPC6291|TDM29607.1
cluster767	5	B9E826	GO:0006412; P:translation; IEA:UniProtKB-UniRule	ATCC_51835|TDM26718.1;DPC7170|TDM16023.1;DPC7171|TDM24011.1;ATCC13548|PNZ74916.1;DPC6291|TDM28813.1
cluster768	5	Q49W87	GO:0006814; P:sodium ion transport; IEA:UniProtKB-KW	ATCC_51835|TDM27079.1;DPC7170|TDM19409.1;DPC7171|TDM23268.1;ATCC13548|PNZ73398.1;DPC6291|TDM27750.1
cluster769	5	O34827	GO:0003700; F:DNA-binding transcription factor activity; IEA:InterPro	ATCC_51835|TDM26872.1;DPC7170|TDM19262.1;DPC7171|TDM26161.1;ATCC13548|PNZ73156.1;DPC6291|TDM29511.1
cluster770	5	N/A	N/A	ATCC_51835|TDM26683.1;DPC7170|TDM13897.1;DPC7171|TDM24049.1;ATCC13548|PNZ73334.1;DPC6291|TDM27834.1
cluster771	5	Q9K5Z9	GO:0015129; F:lactate transmembrane transporter activity; IEA:InterPro	ATCC_51835|TDM27591.1;DPC7170|TDM15899.1;DPC7171|TDM26468.1;ATCC13548|PNZ71523.1;DPC6291|TDM30374.1
cluster772	5	P96608	GO:0016627; F:oxidoreductase activity, acting on the CH-CH group of donors; IEA:InterPro	ATCC_51835|TDM27558.1;DPC7170|TDM15256.1;DPC7171|TDM26507.1;ATCC13548|PNZ71863.1;DPC6291|TDM30413.1
cluster773	5	P37965	GO:0006629; P:lipid metabolic process; IEA:InterPro	ATCC_51835|TDM28025.1;DPC7170|TDM16759.1;DPC7171|TDM25684.1;ATCC13548|PNZ70989.1;DPC6291|TDM27307.1
cluster774	5	P39643	GO:0017000; P:antibiotic biosynthetic process; IDA:UniProtKB	ATCC_51835|TDM27608.1;DPC7170|TDM15916.1;DPC7171|TDM26451.1;ATCC13548|PNZ71505.1;DPC6291|TDM30342.1
cluster775	5	N/A	N/A	ATCC_51835|TDM26376.1;DPC7170|TDM16497.1;DPC7171|TDM25376.1;ATCC13548|PNZ72798.1;DPC6291|TDM29014.1
cluster776	5	C0SP91	GO:0046872; F:metal ion binding; IEA:UniProtKB-KW	ATCC_51835|TDM27443.1;DPC7170|TDM16277.1;DPC7171|TDM22170.1;ATCC13548|PNZ73578.1;DPC6291|TDM30535.1
cluster777	5	B9E972	GO:0009636; P:response to toxic substance; IEA:UniProtKB-KW	ATCC_51835|TDM27498.1;DPC7170|TDM16200.1;DPC7171|TDM26562.1;ATCC13548|PNZ72336.1;DPC6291|TDM30467.1
cluster778	5	P46339	GO:0006817; P:phosphate ion transport; IEA:InterPro	ATCC_51835|TDM28209.1;DPC7170|TDM17761.1;DPC7171|TDM24966.1;ATCC13548|PNZ73266.1;DPC6291|TDM31191.1
cluster779	5	Q53922	GO:0009401; P:phosphoenolpyruvate-dependent sugar phosphotransferase system; IEA:UniProtKB-KW	ATCC_51835|TDM28399.1;DPC7170|TDM18794.1;DPC7171|TDM25184.1;ATCC13548|PNZ73824.1;DPC6291|TDM28708.1
cluster780	5	P46343	GO:0005524; F:ATP binding; IEA:UniProtKB-KW	ATCC_51835|TDM28186.1;DPC7170|TDM17786.1;DPC7171|TDM24942.1;ATCC13548|PNZ73291.1;DPC6291|TDM31166.1
cluster781	5	N/A	N/A	ATCC_51835|TDM26880.1;DPC7170|TDM19269.1;DPC7171|TDM26167.1;ATCC13548|PNZ73163.1;DPC6291|TDM29518.1
cluster782	5	O07549	GO:0046677; P:response to antibiotic; IEA:UniProtKB-KW	ATCC_51835|TDM28114.1;DPC7170|TDM17858.1;DPC7171|TDM25773.1;ATCC13548|PNZ73927.1;DPC6291|TDM31092.1
cluster783	5	Q4L3E5	N/A	ATCC_51835|TDM25668.1;DPC7170|TDM14485.1;DPC7171|TDM22640.1;ATCC13548|PNZ70178.1;DPC6291|TDM28605.1
cluster784	5	P37965	GO:0006629; P:lipid metabolic process; IEA:InterPro	ATCC_51835|TDM27247.1;DPC7170|TDM19087.1;DPC7171|TDM25120.1;ATCC13548|PNZ71686.1;DPC6291|TDM29999.1
cluster785	5	O07079	GO:0046872; F:metal ion binding; IEA:UniProtKB-KW	ATCC_51835|TDM26876.1;DPC7170|TDM19265.1;DPC7171|TDM26163.1;ATCC13548|PNZ73159.1;DPC6291|TDM29514.1
cluster786	5	P42979	N/A	ATCC_51835|TDM28304.1;DPC7170|TDM17597.1;DPC7171|TDM25534.1;ATCC13548|PNZ72616.1;DPC6291|TDM31362.1
cluster787	5	Q2YUK8	GO:0008152; P:metabolic process; IEA:UniProtKB-KW	ATCC_51835|TDM27295.1;DPC7170|TDM19027.1;DPC7171|TDM25905.1;ATCC13548|PNZ71016.1;DPC6291|TDM30046.1
cluster788	5	P54178	GO:0045454; P:cell redox homeostasis; IEA:InterPro	ATCC_51835|TDM28409.1;DPC7170|TDM18804.1;DPC7171|TDM25193.1;ATCC13548|PNZ73815.1;DPC6291|TDM29119.1
cluster789	5	E6ENP9	GO:0005975; P:carbohydrate metabolic process; IEA:UniProtKB-KW	ATCC_51835|TDM25837.1;DPC7170|TDM17139.1;DPC7171|TDM22421.1;ATCC13548|PNZ75269.1;DPC6291|TDM27385.1
cluster790	5	Q2YY12	N/A	ATCC_51835|TDM28353.1;DPC7170|TDM17647.1;DPC7171|TDM25582.1;ATCC13548|PNZ72567.1;DPC6291|TDM31411.1
cluster791	5	B9DNE8	GO:0006412; P:translation; IEA:UniProtKB-UniRule	ATCC_51835|TDM28122.1;DPC7170|TDM17850.1;DPC7171|TDM25781.1;ATCC13548|PNZ73935.1;DPC6291|TDM31100.1
cluster792	5	Q92F41	GO:0004518; F:nuclease activity; IEA:UniProtKB-KW	ATCC_51835|TDM25294.1;DPC7170|TDM16456.1;DPC7171|TDM25418.1;ATCC13548|PNZ70157.1;DPC6291|TDM29056.1
cluster793	5	P08750	GO:0008360; P:regulation of cell shape; IEA:UniProtKB-KW	ATCC_51835|TDM27589.1;DPC7170|TDM15897.1;DPC7171|TDM26470.1;ATCC13548|PNZ71525.1;DPC6291|TDM30376.1
cluster794	5	N/A	N/A	ATCC_51835|TDM27605.1;DPC7170|TDM15913.1;DPC7171|TDM26454.1;ATCC13548|PNZ71508.1;DPC6291|TDM30344.1
cluster795	5	A7X5D0	GO:0003743; F:translation initiation factor activity; IEA:UniProtKB-UniRule	ATCC_51835|TDM27645.1;DPC7170|TDM17072.1;DPC7171|TDM26414.1;ATCC13548|PNZ74180.1;DPC6291|TDM30305.1
cluster796	5	Q4L6D0	GO:0008236; F:serine-type peptidase activity; IEA:UniProtKB-KW	ATCC_51835|TDM28340.1;DPC7170|TDM17634.1;DPC7171|TDM25570.1;ATCC13548|PNZ72580.1;DPC6291|TDM31398.1
cluster797	5	B9E6L4	GO:0008654; P:phospholipid biosynthetic process; IEA:UniProtKB-UniRule	ATCC_51835|TDM28285.1;DPC7170|TDM17564.1;DPC7171|TDM25515.1;ATCC13548|PNZ74381.1;DPC6291|TDM31340.1
cluster798	5	Q4L739	GO:0004743; F:pyruvate kinase activity; IEA:UniProtKB-EC	ATCC_51835|TDM28043.1;DPC7170|TDM16742.1;DPC7171|TDM25703.1;ATCC13548|PNZ71006.1;DPC6291|TDM31020.1
cluster799	5	O32253	GO:0003677; F:DNA binding; IEA:UniProtKB-KW	ATCC_51835|TDM26969.1;DPC7170|TDM19355.1;DPC7171|TDM26255.1;ATCC13548|PNZ73485.1;DPC6291|TDM29608.1
cluster800	5	O07007	GO:0003700; F:DNA-binding transcription factor activity; IEA:InterPro	ATCC_51835|TDM27598.1;DPC7170|TDM15928.1;DPC7171|TDM26620.1;ATCC13548|PNZ71515.1;DPC6291|TDM30581.1
cluster801	5	Q4L513	N/A	ATCC_51835|TDM27127.1;DPC7170|TDM19455.1;DPC7171|TDM24832.1;ATCC13548|PNZ74768.1;DPC6291|TDM29866.1
cluster802	5	B9E8I0	GO:0009372; P:quorum sensing; IEA:UniProtKB-UniRule	ATCC_51835|TDM26323.1;DPC7170|TDM15086.1;DPC7171|TDM25323.1;ATCC13548|PNZ75142.1;DPC6291|TDM27025.1
cluster803	5	A8AVK0	GO:0005886; C:plasma membrane; IEA:UniProtKB-SubCell	ATCC_51835|TDM28011.1;DPC7170|TDM16773.1;DPC7171|TDM24137.1;ATCC13548|PNZ70975.1;DPC6291|TDM28950.1
cluster804	5	N/A	N/A	ATCC_51835|TDM26071.1;DPC7170|TDM14785.1;DPC7171|TDM24181.1;ATCC13548|PNZ70555.1;DPC6291|TDM27899.1
cluster805	5	N/A	N/A	ATCC_51835|TDM28335.1;DPC7170|TDM17629.1;DPC7171|TDM25565.1;ATCC13548|PNZ72585.1;DPC6291|TDM31393.1
cluster806	5	Q59202	GO:0006099; P:tricarboxylic acid cycle; IEA:UniProtKB-UniRule	ATCC_51835|TDM28047.1;DPC7170|TDM16738.1;DPC7171|TDM25707.1;ATCC13548|PNZ71009.1;DPC6291|TDM31024.1
cluster807	5	Q81G67	GO:0008616; P:queuosine biosynthetic process; IEA:UniProtKB-UniRule	ATCC_51835|TDM26909.1;DPC7170|TDM19298.1;DPC7171|TDM26197.1;ATCC13548|PNZ73427.1;DPC6291|TDM29548.1
cluster808	5	N/A	N/A	ATCC_51835|TDM26039.1;DPC7170|TDM14817.1;DPC7171|TDM24150.1;ATCC13548|PNZ70524.1;DPC6291|TDM27711.1
cluster809	5	Q9K9K5	GO:0008295; P:spermidine biosynthetic process; IEA:UniProtKB-KW	ATCC_51835|TDM26695.1;DPC7170|TDM13910.1;DPC7171|TDM24036.1;ATCC13548|PNZ73347.1;DPC6291|TDM27821.1
cluster810	5	A7X0T9	GO:0009253; P:peptidoglycan catabolic process; IEA:InterPro	ATCC_51835|TDM27153.1;DPC7170|TDM19481.1;DPC7171|TDM24858.1;ATCC13548|PNZ71170.1;DPC6291|TDM29890.1
cluster811	5	Q6GHH1	GO:0006261; P:DNA-dependent DNA replication; IEA:UniProtKB-UniRule	ATCC_51835|TDM28571.1;DPC7170|TDM19084.1;DPC7171|TDM26020.1;ATCC13548|PNZ74671.1;DPC6291|TDM29262.1
cluster812	5	Q65E87	GO:0070726; P:cell wall assembly; IEA:UniProtKB-UniRule	ATCC_51835|TDM27168.1;DPC7170|TDM19495.1;DPC7171|TDM24872.1;ATCC13548|PNZ71157.1;DPC6291|TDM29904.1
cluster813	5	C0H3X9	GO:0043565; F:sequence-specific DNA binding; IEA:InterPro	ATCC_51835|TDM26650.1;DPC7170|TDM14520.1;DPC7171|TDM22710.1;ATCC13548|PNZ72856.1;DPC6291|TDM28643.1
cluster814	5	P19582	GO:0009088; P:threonine biosynthetic process; IBA:GO_Central	ATCC_51835|TDM28434.1;DPC7170|TDM18829.1;DPC7171|TDM25221.1;ATCC13548|PNZ73785.1;DPC6291|TDM29149.1
cluster815	5	Q88RC0	GO:0019477; P:L-lysine catabolic process; ISS:UniProtKB	ATCC_51835|TDM27587.1;DPC7170|TDM15895.1;DPC7171|TDM26475.1;ATCC13548|PNZ71530.1;DPC6291|TDM30381.1
cluster816	5	Q49WV9	GO:0016874; F:ligase activity; IEA:UniProtKB-UniRule	ATCC_51835|TDM27254.1;DPC7170|TDM19066.1;DPC7171|TDM25041.1;ATCC13548|PNZ71693.1;DPC6291|TDM30006.1
cluster817	5	N/A	N/A	ATCC_51835|TDM26048.1;DPC7170|TDM14808.1;DPC7171|TDM24158.1;ATCC13548|PNZ70532.1;DPC6291|TDM27719.1
cluster818	5	P31672	GO:0046872; F:metal ion binding; IEA:UniProtKB-KW	ATCC_51835|TDM28023.1;DPC7170|TDM16761.1;DPC7171|TDM25682.1;ATCC13548|PNZ70987.1;DPC6291|TDM27309.1
cluster819	5	B9E7J8	GO:0019557; P:histidine catabolic process to glutamate and formate; IEA:UniProtKB-UniPathway	ATCC_51835|TDM27956.1;DPC7170|TDM14059.1;DPC7171|TDM24082.1;ATCC13548|PNZ74086.1;DPC6291|TDM28894.1
cluster820	5	O34493	GO:0004252; F:serine-type endopeptidase activity; IEA:InterPro	ATCC_51835|TDM26046.1;DPC7170|TDM14810.1;DPC7171|TDM24156.1;ATCC13548|PNZ70530.1;DPC6291|TDM27717.1
cluster821	5	Q8CRK5	N/A	ATCC_51835|TDM25864.1;DPC7170|TDM17174.1;DPC7171|TDM22671.1;ATCC13548|PNZ73610.1;DPC6291|TDM27690.1
cluster822	5	B9E6P2	GO:0008270; F:zinc ion binding; IEA:UniProtKB-UniRule	ATCC_51835|TDM28258.1;DPC7170|TDM17712.1;DPC7171|TDM25488.1;ATCC13548|PNZ74354.1;DPC6291|TDM31313.1
cluster823	5	Q5HPI6	GO:0006265; P:DNA topological change; IEA:UniProtKB-UniRule	ATCC_51835|TDM28403.1;DPC7170|TDM18798.1;DPC7171|TDM25188.1;ATCC13548|PNZ73820.1;DPC6291|TDM28712.1
cluster824	5	Q4L5T5	GO:0008033; P:tRNA processing; IEA:UniProtKB-KW	ATCC_51835|TDM28528.1;DPC7170|TDM18996.1;DPC7171|TDM25953.1;ATCC13548|PNZ74638.1;DPC6291|TDM29248.1
cluster825	5	Q4L3R3	GO:0004601; F:peroxidase activity; IEA:UniProtKB-KW	ATCC_51835|TDM26368.1;DPC7170|TDM16503.1;DPC7171|TDM25369.1;ATCC13548|PNZ72805.1;DPC6291|TDM29007.1
cluster826	5	B9E6L7	GO:0006220; P:pyrimidine nucleotide metabolic process; IEA:UniProtKB-UniRule	ATCC_51835|TDM28282.1;DPC7170|TDM17561.1;DPC7171|TDM25512.1;ATCC13548|PNZ74378.1;DPC6291|TDM31337.1
cluster827	5	N/A	N/A	ATCC_51835|TDM28330.1;DPC7170|TDM17624.1;DPC7171|TDM25560.1;ATCC13548|PNZ72590.1;DPC6291|TDM31388.1
cluster828	5	P9WHF4	GO:0004792; F:thiosulfate sulfurtransferase activity; IEA:UniProtKB-EC	ATCC_51835|TDM28321.1;DPC7170|TDM17614.1;DPC7171|TDM25551.1;ATCC13548|PNZ72599.1;DPC6291|TDM31379.1
cluster829	5	A7X2E3	GO:0006281; P:DNA repair; IEA:UniProtKB-UniRule	ATCC_51835|TDM28314.1;DPC7170|TDM17607.1;DPC7171|TDM25544.1;ATCC13548|PNZ72606.1;DPC6291|TDM31372.1
cluster830	5	P45710	GO:0005886; C:plasma membrane; IEA:UniProtKB-SubCell	ATCC_51835|TDM28568.1;DPC7170|TDM19079.1;DPC7171|TDM25256.1;ATCC13548|PNZ73825.1;DPC6291|TDM29260.1
cluster831	5	Q9ZKW2	GO:0055072; P:iron ion homeostasis; IEA:UniProtKB-KW	ATCC_51835|TDM26355.1;DPC7170|TDM16515.1;DPC7171|TDM25356.1;ATCC13548|PNZ71876.1;DPC6291|TDM28994.1
cluster832	5	N/A	N/A	ATCC_51835|TDM27573.1;DPC7170|TDM15880.1;DPC7171|TDM26490.1;ATCC13548|PNZ71544.1;DPC6291|TDM30396.1
cluster833	5	N/A	N/A	ATCC_51835|TDM25620.1;DPC7170|TDM19178.1;DPC7171|TDM22059.1;ATCC13548|PNZ75022.1;DPC6291|TDM29426.1
cluster834	5	B9E9K0	GO:0006412; P:translation; IEA:UniProtKB-UniRule	ATCC_51835|TDM27632.1;DPC7170|TDM17059.1;DPC7171|TDM26427.1;ATCC13548|PNZ74167.1;DPC6291|TDM30318.1
cluster835	5	B7GFV3	GO:0010133; P:proline catabolic process to glutamate; IEA:UniProtKB-UniPathway	ATCC_51835|TDM27089.1;DPC7170|TDM19419.1;DPC7171|TDM23258.1;ATCC13548|PNZ73388.1;DPC6291|TDM27806.1
cluster836	5	B9E8D0	GO:0008360; P:regulation of cell shape; IEA:UniProtKB-KW	ATCC_51835|TDM25265.1;DPC7170|TDM13864.1;DPC7171|TDM21086.1;ATCC13548|PNZ72937.1;DPC6291|TDM27355.1
cluster837	5	B9E782	GO:0006412; P:translation; IEA:InterPro	ATCC_51835|TDM28063.1;DPC7170|TDM16721.1;DPC7171|TDM25722.1;ATCC13548|PNZ73055.1;DPC6291|TDM31039.1
cluster838	5	A6VDE2	GO:0006884; P:cell volume homeostasis; IEA:InterPro	ATCC_51835|TDM28074.1;DPC7170|TDM17897.1;DPC7171|TDM25734.1;ATCC13548|PNZ73067.1;DPC6291|TDM31051.1
cluster839	5	P42178	GO:0042128; P:nitrate assimilation; IBA:GO_Central	ATCC_51835|TDM27564.1;DPC7170|TDM15875.1;DPC7171|TDM26500.1;ATCC13548|PNZ71553.1;DPC6291|TDM30406.1
cluster840	5	N/A	N/A	ATCC_51835|TDM26691.1;DPC7170|TDM13906.1;DPC7171|TDM24040.1;ATCC13548|PNZ73343.1;DPC6291|TDM27825.1
cluster841	5	A8FHE3	GO:0006814; P:sodium ion transport; IEA:UniProtKB-KW	ATCC_51835|TDM26877.1;DPC7170|TDM19266.1;DPC7171|TDM26164.1;ATCC13548|PNZ73160.1;DPC6291|TDM29515.1
cluster842	5	Q4L795	GO:0008270; F:zinc ion binding; IEA:InterPro	ATCC_51835|TDM27986.1;DPC7170|TDM16798.1;DPC7171|TDM24112.1;ATCC13548|PNZ72215.1;DPC6291|TDM28925.1
cluster843	5	N/A	N/A	ATCC_51835|TDM25861.1;DPC7170|TDM17171.1;DPC7171|TDM22668.1;ATCC13548|PNZ73613.1;DPC6291|TDM27687.1
cluster844	5	B9EB18	N/A	ATCC_51835|TDM27226.1;DPC7170|TDM19566.1;DPC7171|TDM25068.1;ATCC13548|PNZ71665.1;DPC6291|TDM29977.1
cluster845	5	O32047	GO:0043952; P:protein transport by the Sec complex; IEA:UniProtKB-UniRule	ATCC_51835|TDM28131.1;DPC7170|TDM17841.1;DPC7171|TDM25790.1;ATCC13548|PNZ73944.1;DPC6291|TDM31109.1
cluster846	5	B9EBU2	GO:0005737; C:cytoplasm; IEA:UniProtKB-SubCell	ATCC_51835|TDM28419.1;DPC7170|TDM18814.1;DPC7171|TDM25257.1;ATCC13548|PNZ73805.1;DPC6291|TDM29129.1
cluster847	5	N/A	N/A	ATCC_51835|TDM26669.1;DPC7170|TDM13884.1;DPC7171|TDM24060.1;ATCC13548|PNZ72833.1;DPC6291|TDM27019.1
cluster848	5	P54518	GO:0046872; F:metal ion binding; IEA:UniProtKB-KW	ATCC_51835|TDM28234.1;DPC7170|TDM17736.1;DPC7171|TDM24991.1;ATCC13548|PNZ71231.1;DPC6291|TDM31289.1
cluster849	5	N/A	N/A	ATCC_51835|TDM28012.1;DPC7170|TDM16772.1;DPC7171|TDM24138.1;ATCC13548|PNZ70976.1;DPC6291|TDM28951.1
cluster850	5	P94577	GO:0055085; P:transmembrane transport; IBA:GO_Central	ATCC_51835|TDM27672.1;DPC7170|TDM15893.1;DPC7171|TDM26477.1;ATCC13548|PNZ71532.1;DPC6291|TDM30383.1
cluster851	5	P54542	GO:0008237; F:metallopeptidase activity; IEA:UniProtKB-KW	ATCC_51835|TDM28253.1;DPC7170|TDM17717.1;DPC7171|TDM25483.1;ATCC13548|PNZ74349.1;DPC6291|TDM31308.1
cluster852	5	P42436	GO:0042128; P:nitrate assimilation; IEA:UniProtKB-KW	ATCC_51835|TDM28067.1;DPC7170|TDM16717.1;DPC7171|TDM25726.1;ATCC13548|PNZ73059.1;DPC6291|TDM31043.1
cluster853	5	Q6GEL3	GO:0055085; P:transmembrane transport; IEA:InterPro	ATCC_51835|TDM27675.1;DPC7170|TDM17187.1;DPC7171|TDM26619.1;ATCC13548|PNZ74186.1;DPC6291|TDM30580.1
cluster854	5	P96616	GO:0005886; C:plasma membrane; IEA:UniProtKB-SubCell	ATCC_51835|TDM25269.1;DPC7170|TDM13868.1;DPC7171|TDM21090.1;ATCC13548|PNZ72933.1;DPC6291|TDM27359.1
cluster855	5	B9E764	GO:0006401; P:RNA catabolic process; IEA:UniProtKB-UniRule	ATCC_51835|TDM28081.1;DPC7170|TDM17890.1;DPC7171|TDM25741.1;ATCC13548|PNZ73893.1;DPC6291|TDM31058.1
cluster856	5	N/A	N/A	ATCC_51835|TDM25866.1;DPC7170|TDM17176.1;DPC7171|TDM22673.1;ATCC13548|PNZ73608.1;DPC6291|TDM27693.1
cluster857	5	Q9ZLE0	GO:0006654; P:phosphatidic acid biosynthetic process; IEA:InterPro	ATCC_51835|TDM28556.1;DPC7170|TDM17784.1;DPC7171|TDM24944.1;ATCC13548|PNZ73289.1;DPC6291|TDM31168.1
cluster858	5	P60639	GO:0019835; P:cytolysis; IEA:UniProtKB-KW	ATCC_51835|TDM25849.1;DPC7170|TDM17159.1;DPC7171|TDM22657.1;ATCC13548|PNZ75284.1;DPC6291|TDM27678.1
cluster859	5	Q65HA0	GO:0006281; P:DNA repair; IEA:UniProtKB-UniRule	ATCC_51835|TDM28201.1;DPC7170|TDM17770.1;DPC7171|TDM24957.1;ATCC13548|PNZ73275.1;DPC6291|TDM31182.1
cluster860	5	B9EBZ6	GO:0009089; P:lysine biosynthetic process via diaminopimelate; IEA:UniProtKB-UniPathway	ATCC_51835|TDM28363.1;DPC7170|TDM17657.1;DPC7171|TDM25592.1;ATCC13548|PNZ72557.1;DPC6291|TDM31421.1
cluster861	5	O06012	GO:0008270; F:zinc ion binding; IEA:InterPro	ATCC_51835|TDM27941.1;DPC7170|TDM14836.1;DPC7171|TDM21016.1;ATCC13548|PNZ74072.1;DPC6291|TDM28881.1
cluster862	5	N/A	N/A	ATCC_51835|TDM27175.1;DPC7170|TDM19502.1;DPC7171|TDM24879.1;ATCC13548|PNZ75075.1;DPC6291|TDM29911.1
cluster863	5	O34921	GO:0003700; F:DNA-binding transcription factor activity; IEA:InterPro	ATCC_51835|TDM28038.1;DPC7170|TDM16746.1;DPC7171|TDM25697.1;ATCC13548|PNZ71001.1;DPC6291|TDM31015.1
cluster864	5	C0SPA0	GO:0005975; P:carbohydrate metabolic process; IEA:InterPro	ATCC_51835|TDM27285.1;DPC7170|TDM19035.1;DPC7171|TDM25895.1;ATCC13548|PNZ71724.1;DPC6291|TDM30037.1
cluster865	5	N/A	N/A	ATCC_51835|TDM27950.1;DPC7170|TDM14065.1;DPC7171|TDM24076.1;ATCC13548|PNZ74080.1;DPC6291|TDM28888.1
cluster866	5	N/A	N/A	ATCC_51835|TDM26883.1;DPC7170|TDM19272.1;DPC7171|TDM26170.1;ATCC13548|PNZ73166.1;DPC6291|TDM29521.1
cluster867	5	N/A	N/A	ATCC_51835|TDM26728.1;DPC7170|TDM16040.1;DPC7171|TDM20948.1;ATCC13548|PNZ74926.1;DPC6291|TDM28823.1
cluster868	5	P96669	GO:0009058; P:biosynthetic process; IEA:InterPro	ATCC_51835|TDM25284.1;DPC7170|TDM16447.1;DPC7171|TDM25428.1;ATCC13548|PNZ70167.1;DPC6291|TDM29066.1
cluster869	5	Q49YE0	GO:0005737; C:cytoplasm; IEA:UniProtKB-SubCell	ATCC_51835|TDM26334.1;DPC7170|TDM16536.1;DPC7171|TDM25334.1;ATCC13548|PNZ75131.1;DPC6291|TDM28973.1
cluster870	5	Q5HN29	GO:0006268; P:DNA unwinding involved in DNA replication; IEA:InterPro	ATCC_51835|TDM26713.1;DPC7170|TDM16018.1;DPC7171|TDM24016.1;ATCC13548|PNZ74912.1;DPC6291|TDM28808.1
cluster871	5	N/A	N/A	ATCC_51835|TDM26755.1;DPC7170|TDM16067.1;DPC7171|TDM22376.1;ATCC13548|PNZ74953.1;DPC6291|TDM28850.1
cluster872	5	P16524	GO:0009089; P:lysine biosynthetic process via diaminopimelate; IEA:UniProtKB-UniPathway	ATCC_51835|TDM26097.1;DPC7170|TDM14281.1;DPC7171|TDM24208.1;ATCC13548|PNZ70582.1;DPC6291|TDM27925.1
cluster873	5	B9E8Q1	GO:0003746; F:translation elongation factor activity; IEA:UniProtKB-UniRule	ATCC_51835|TDM25457.1;DPC7170|TDM16477.1;DPC7171|TDM25396.1;ATCC13548|PNZ70136.1;DPC6291|TDM29034.1
cluster874	5	B9E6U8	GO:0016114; P:terpenoid biosynthetic process; IEA:UniProtKB-UniRule	ATCC_51835|TDM28199.1;DPC7170|TDM17772.1;DPC7171|TDM24955.1;ATCC13548|PNZ73277.1;DPC6291|TDM31180.1
cluster875	5	N/A	N/A	ATCC_51835|TDM28056.1;DPC7170|TDM16729.1;DPC7171|TDM25715.1;ATCC13548|PNZ73047.1;DPC6291|TDM31032.1
cluster876	5	P94478	GO:0043022; F:ribosome binding; IBA:GO_Central	ATCC_51835|TDM28445.1;DPC7170|TDM18912.1;DPC7171|TDM25229.1;ATCC13548|PNZ74556.1;DPC6291|TDM29158.1
cluster877	5	Q4L5E4	GO:0006432; P:phenylalanyl-tRNA aminoacylation; IEA:UniProtKB-UniRule	ATCC_51835|TDM28080.1;DPC7170|TDM17891.1;DPC7171|TDM25740.1;ATCC13548|PNZ73892.1;DPC6291|TDM31057.1
cluster878	5	O35013	GO:0046872; F:metal ion binding; IEA:UniProtKB-KW	ATCC_51835|TDM26047.1;DPC7170|TDM14809.1;DPC7171|TDM24157.1;ATCC13548|PNZ70531.1;DPC6291|TDM27718.1
cluster879	5	P16645	GO:0006779; P:porphyrin-containing compound biosynthetic process; IEA:UniProtKB-KW	ATCC_51835|TDM28101.1;DPC7170|TDM17871.1;DPC7171|TDM25760.1;ATCC13548|PNZ73914.1;DPC6291|TDM31079.1
cluster880	5	Q92F42	GO:0000725; P:recombinational repair; IEA:UniProtKB-UniRule	ATCC_51835|TDM25293.1;DPC7170|TDM16455.1;DPC7171|TDM25419.1;ATCC13548|PNZ70158.1;DPC6291|TDM29057.1
cluster881	5	A0RIM4	GO:0006865; P:amino acid transport; IEA:UniProtKB-KW	ATCC_51835|TDM25823.1;DPC7170|TDM17128.1;DPC7171|TDM22410.1;ATCC13548|PNZ75259.1;DPC6291|TDM30266.1
cluster882	5	O31727	GO:0030170; F:pyridoxal phosphate binding; IBA:GO_Central	ATCC_51835|TDM27265.1;DPC7170|TDM19055.1;DPC7171|TDM25030.1;ATCC13548|PNZ71704.1;DPC6291|TDM30017.1
cluster883	5	N/A	N/A	ATCC_51835|TDM26681.1;DPC7170|TDM13895.1;DPC7171|TDM24051.1;ATCC13548|PNZ73332.1;DPC6291|TDM27836.1
cluster884	5	Q65E52	GO:0045151; P:acetoin biosynthetic process; IEA:UniProtKB-KW	ATCC_51835|TDM27429.1;DPC7170|TDM14249.1;DPC7171|TDM23185.1;ATCC13548|PNZ71609.1;DPC6291|TDM30548.1
cluster885	5	N/A	N/A	ATCC_51835|TDM27586.1;DPC7170|TDM15894.1;DPC7171|TDM26476.1;ATCC13548|PNZ71531.1;DPC6291|TDM30382.1
cluster886	5	P50840	GO:0070043; F:rRNA (guanine-N7-)-methyltransferase activity; IBA:GO_Central	ATCC_51835|TDM28318.1;DPC7170|TDM17611.1;DPC7171|TDM25548.1;ATCC13548|PNZ72602.1;DPC6291|TDM31376.1
cluster887	5	O07598	GO:0046872; F:metal ion binding; IEA:UniProtKB-KW	ATCC_51835|TDM27485.1;DPC7170|TDM16283.1;DPC7171|TDM26624.1;ATCC13548|PNZ72324.1;DPC6291|TDM30585.1
cluster888	5	N/A	N/A	ATCC_51835|TDM27242.1;DPC7170|TDM19582.1;DPC7171|TDM25052.1;ATCC13548|PNZ71681.1;DPC6291|TDM29994.1
cluster889	5	O34812	GO:0009636; P:response to toxic substance; IEA:UniProtKB-KW	ATCC_51835|TDM27469.1;DPC7170|TDM16229.1;DPC7171|TDM26592.1;ATCC13548|PNZ72298.1;DPC6291|TDM30497.1
cluster890	5	P94543	GO:0009403; P:toxin biosynthetic process; IEA:InterPro	ATCC_51835|TDM28083.1;DPC7170|TDM17888.1;DPC7171|TDM25743.1;ATCC13548|PNZ73895.1;DPC6291|TDM31060.1
cluster891	5	O31702	GO:0006777; P:Mo-molybdopterin cofactor biosynthetic process; IEA:UniProtKB-KW	ATCC_51835|TDM27543.1;DPC7170|TDM15221.1;DPC7171|TDM26522.1;ATCC13548|PNZ71848.1;DPC6291|TDM30428.1
cluster892	5	B9EBB0	GO:0008654; P:phospholipid biosynthetic process; IEA:UniProtKB-KW	ATCC_51835|TDM28532.1;DPC7170|TDM19000.1;DPC7171|TDM25949.1;ATCC13548|PNZ74642.1;DPC6291|TDM29252.1
cluster893	5	P39911	N/A	ATCC_51835|TDM28286.1;DPC7170|TDM17565.1;DPC7171|TDM25516.1;ATCC13548|PNZ74382.1;DPC6291|TDM31341.1
cluster894	5	N/A	N/A	ATCC_51835|TDM28448.1;DPC7170|TDM18915.1;DPC7171|TDM25232.1;ATCC13548|PNZ74559.1;DPC6291|TDM29161.1
cluster895	5	Q49Z71	GO:0019277; P:UDP-N-acetylgalactosamine biosynthetic process; IEA:InterPro	ATCC_51835|TDM26310.1;DPC7170|TDM15099.1;DPC7171|TDM25310.1;ATCC13548|PNZ75154.1;DPC6291|TDM27888.1
cluster896	5	Q4L3F7	GO:0009156; P:ribonucleoside monophosphate biosynthetic process; IEA:UniProtKB-UniRule	ATCC_51835|TDM25655.1;DPC7170|TDM14473.1;DPC7171|TDM22627.1;ATCC13548|PNZ74290.1;DPC6291|TDM28592.1
cluster897	5	A4ITV2	GO:0003676; F:nucleic acid binding; IEA:InterPro	ATCC_51835|TDM27434.1;DPC7170|TDM14244.1;DPC7171|TDM20976.1;ATCC13548|PNZ71613.1;DPC6291|TDM30544.1
cluster898	5	Q2G2P8	GO:0046496; P:nicotinamide nucleotide metabolic process; IEA:UniProtKB-UniRule	ATCC_51835|TDM27430.1;DPC7170|TDM14248.1;DPC7171|TDM23184.1;ATCC13548|PNZ71610.1;DPC6291|TDM30547.1
cluster899	5	N/A	N/A	ATCC_51835|TDM27087.1;DPC7170|TDM19417.1;DPC7171|TDM23260.1;ATCC13548|PNZ73390.1;DPC6291|TDM27743.1
cluster900	5	E0U174	GO:0006355; P:regulation of transcription, DNA-templated; IEA:UniProtKB-UniRule	ATCC_51835|TDM28307.1;DPC7170|TDM17600.1;DPC7171|TDM25537.1;ATCC13548|PNZ72613.1;DPC6291|TDM31365.1
cluster901	5	B9E9J0	GO:0006412; P:translation; IEA:UniProtKB-UniRule	ATCC_51835|TDM27622.1;DPC7170|TDM17049.1;DPC7171|TDM26437.1;ATCC13548|PNZ74157.1;DPC6291|TDM30328.1
cluster902	5	B9EB42	GO:0015937; P:coenzyme A biosynthetic process; IEA:UniProtKB-UniRule	ATCC_51835|TDM27250.1;DPC7170|TDM19070.1;DPC7171|TDM25045.1;ATCC13548|PNZ71689.1;DPC6291|TDM30002.1
cluster903	5	Q5HRH7	GO:0006730; P:one-carbon metabolic process; IEA:UniProtKB-KW	ATCC_51835|TDM27453.1;DPC7170|TDM16240.1;DPC7171|TDM26609.1;ATCC13548|PNZ72282.1;DPC6291|TDM30514.1
cluster904	5	Q6TAS3	GO:0046654; P:tetrahydrofolate biosynthetic process; TAS:UniProtKB	ATCC_51835|TDM26913.1;DPC7170|TDM19301.1;DPC7171|TDM26201.1;ATCC13548|PNZ73431.1;DPC6291|TDM29552.1
cluster905	5	N/A	N/A	ATCC_51835|TDM27147.1;DPC7170|TDM19475.1;DPC7171|TDM24851.1;ATCC13548|PNZ71176.1;DPC6291|TDM29884.1
cluster906	5	Q49YS0	N/A	ATCC_51835|TDM26751.1;DPC7170|TDM16063.1;DPC7171|TDM22372.1;ATCC13548|PNZ74949.1;DPC6291|TDM28846.1
cluster907	5	Q926D8	GO:0016887; F:ATPase activity; IEA:InterPro	ATCC_51835|TDM28202.1;DPC7170|TDM17769.1;DPC7171|TDM24958.1;ATCC13548|PNZ73274.1;DPC6291|TDM31183.1
cluster908	5	P94420	GO:0055072; P:iron ion homeostasis; IEA:UniProtKB-KW	ATCC_51835|TDM26370.1;DPC7170|TDM16501.1;DPC7171|TDM25371.1;ATCC13548|PNZ72803.1;DPC6291|TDM29009.1
cluster909	5	P32727	GO:0031564; P:transcription antitermination; IBA:GO_Central	ATCC_51835|TDM28493.1;DPC7170|TDM18961.1;DPC7171|TDM25988.1;ATCC13548|PNZ74603.1;DPC6291|TDM29213.1
cluster910	5	B9EB57	GO:0043093; P:FtsZ-dependent cytokinesis; IEA:UniProtKB-UniRule	ATCC_51835|TDM27266.1;DPC7170|TDM19054.1;DPC7171|TDM25029.1;ATCC13548|PNZ71705.1;DPC6291|TDM30018.1
cluster911	5	Q2FHJ7	GO:0006412; P:translation; IEA:UniProtKB-UniRule	ATCC_51835|TDM28519.1;DPC7170|TDM18987.1;DPC7171|TDM25962.1;ATCC13548|PNZ74629.1;DPC6291|TDM29239.1
cluster912	5	P19079	GO:0009972; P:cytidine deamination; IBA:GO_Central	ATCC_51835|TDM28188.1;DPC7170|TDM17783.1;DPC7171|TDM24945.1;ATCC13548|PNZ73288.1;DPC6291|TDM31169.1
cluster913	5	B1YE76	GO:0005886; C:plasma membrane; IEA:UniProtKB-SubCell	ATCC_51835|TDM28417.1;DPC7170|TDM18812.1;DPC7171|TDM25201.1;ATCC13548|PNZ73807.1;DPC6291|TDM29127.1
cluster914	5	B9E9L7	GO:0006351; P:transcription, DNA-templated; IEA:UniProtKB-UniRule	ATCC_51835|TDM27649.1;DPC7170|TDM17076.1;DPC7171|TDM26410.1;ATCC13548|PNZ74184.1;DPC6291|TDM30301.1
cluster915	5	O34948	GO:0016491; F:oxidoreductase activity; IEA:UniProtKB-KW	ATCC_51835|TDM27606.1;DPC7170|TDM15914.1;DPC7171|TDM26453.1;ATCC13548|PNZ71507.1;DPC6291|TDM30343.1
cluster916	5	Q9HYF1	GO:0006797; P:polyphosphate metabolic process; IEA:InterPro	ATCC_51835|TDM26641.1;DPC7170|TDM14530.1;DPC7171|TDM22727.1;ATCC13548|PNZ74845.1;DPC6291|TDM28627.1
cluster917	5	N/A	N/A	ATCC_51835|TDM27177.1;DPC7170|TDM19504.1;DPC7171|TDM24881.1;ATCC13548|PNZ75073.1;DPC6291|TDM29913.1
cluster918	5	B9DNH2	N/A	ATCC_51835|TDM28554.1;DPC7170|TDM17822.1;DPC7171|TDM24993.1;ATCC13548|PNZ73986.1;DPC6291|TDM31128.1
cluster919	5	Q81ST7	GO:0071793; P:bacillithiol biosynthetic process; IEA:InterPro	ATCC_51835|TDM28305.1;DPC7170|TDM17598.1;DPC7171|TDM25535.1;ATCC13548|PNZ72615.1;DPC6291|TDM31363.1
cluster920	5	B9E6X1	GO:0006457; P:protein folding; IEA:InterPro	ATCC_51835|TDM28176.1;DPC7170|TDM17795.1;DPC7171|TDM24932.1;ATCC13548|PNZ73299.1;DPC6291|TDM31156.1
cluster921	5	Q2FH11	GO:0006235; P:dTTP biosynthetic process; IEA:UniProtKB-UniPathway	ATCC_51835|TDM28331.1;DPC7170|TDM17625.1;DPC7171|TDM25561.1;ATCC13548|PNZ72589.1;DPC6291|TDM31389.1
cluster922	5	Q5HN36	GO:0008654; P:phospholipid biosynthetic process; IEA:UniProtKB-KW	ATCC_51835|TDM26724.1;DPC7170|TDM16029.1;DPC7171|TDM24005.1;ATCC13548|PNZ74922.1;DPC6291|TDM28819.1
cluster923	5	B9EBJ1	GO:0008033; P:tRNA processing; IEA:UniProtKB-UniRule	ATCC_51835|TDM28447.1;DPC7170|TDM18914.1;DPC7171|TDM25231.1;ATCC13548|PNZ74558.1;DPC6291|TDM29160.1
cluster924	5	P50621	GO:0006260; P:DNA replication; IEA:UniProtKB-UniPathway	ATCC_51835|TDM26931.1;DPC7170|TDM19318.1;DPC7171|TDM26218.1;ATCC13548|PNZ73448.1;DPC6291|TDM29569.1
cluster925	5	O05516	GO:0002949; P:tRNA threonylcarbamoyladenosine modification; IDA:UniProtKB	ATCC_51835|TDM26630.1;DPC7170|TDM14541.1;DPC7171|TDM22737.1;ATCC13548|PNZ74834.1;DPC6291|TDM28664.1
cluster926	5	O31676	GO:0006729; P:tetrahydrobiopterin biosynthetic process; IBA:GO_Central	ATCC_51835|TDM26910.1;DPC7170|TDM19299.1;DPC7171|TDM26198.1;ATCC13548|PNZ73428.1;DPC6291|TDM29549.1
cluster927	5	Q833H5	GO:0006284; P:base-excision repair; IEA:InterPro	ATCC_51835|TDM26760.1;DPC7170|TDM16072.1;DPC7171|TDM22381.1;ATCC13548|PNZ74958.1;DPC6291|TDM28855.1
cluster928	5	Q4L6J7	GO:0006313; P:transposition, DNA-mediated; IEA:UniProtKB-UniRule	ATCC_51835|TDM28265.1;DPC7170|TDM17544.1;DPC7171|TDM25495.1;ATCC13548|PNZ74361.1;DPC6291|TDM31320.1
cluster929	5	Q56405	GO:0046686; P:response to cadmium ion; IEA:UniProtKB-KW	ATCC_51835|TDM26677.1;DPC7170|TDM13889.1;DPC7171|TDM24066.1;ATCC13548|PNZ71789.1;DPC6291|TDM27847.1
cluster930	5	P47995	GO:0006417; P:regulation of translation; IEA:UniProtKB-UniRule	ATCC_51835|TDM26948.1;DPC7170|TDM19334.1;DPC7171|TDM26234.1;ATCC13548|PNZ73464.1;DPC6291|TDM29587.1
cluster931	5	Q4L3G0	GO:0000716; P:transcription-coupled nucleotide-excision repair, DNA damage recognition; IEA:UniProtKB-UniRule	ATCC_51835|TDM25652.1;DPC7170|TDM14470.1;DPC7171|TDM22624.1;ATCC13548|PNZ74287.1;DPC6291|TDM28589.1
cluster932	5	P42437	GO:0019354; P:siroheme biosynthetic process; IBA:GO_Central	ATCC_51835|TDM28068.1;DPC7170|TDM16716.1;DPC7171|TDM25727.1;ATCC13548|PNZ73060.1;DPC6291|TDM31044.1
cluster933	5	Q5HQC3	GO:0009234; P:menaquinone biosynthetic process; IEA:UniProtKB-UniRule	ATCC_51835|TDM26052.1;DPC7170|TDM14804.1;DPC7171|TDM24162.1;ATCC13548|PNZ70536.1;DPC6291|TDM27723.1
cluster934	5	Q4L6D3	GO:0006979; P:response to oxidative stress; IEA:InterPro	ATCC_51835|TDM28337.1;DPC7170|TDM17631.1;DPC7171|TDM25567.1;ATCC13548|PNZ72583.1;DPC6291|TDM31395.1
cluster935	5	Q9JSZ5	GO:0008360; P:regulation of cell shape; IEA:UniProtKB-KW	ATCC_51835|TDM26735.1;DPC7170|TDM16047.1;DPC7171|TDM22357.1;ATCC13548|PNZ74933.1;DPC6291|TDM28830.1
cluster936	5	Q65E84	GO:0015438; F:teichoic-acid-transporting ATPase activity; IEA:UniProtKB-UniRule	ATCC_51835|TDM27176.1;DPC7170|TDM19503.1;DPC7171|TDM24880.1;ATCC13548|PNZ75074.1;DPC6291|TDM29912.1
cluster937	5	O32035	GO:0008233; F:peptidase activity; IEA:UniProtKB-KW	ATCC_51835|TDM28154.1;DPC7170|TDM17817.1;DPC7171|TDM24909.1;ATCC13548|PNZ73966.1;DPC6291|TDM31133.1
cluster938	5	B9EA92	GO:0046677; P:response to antibiotic; IEA:UniProtKB-UniRule	ATCC_51835|TDM26891.1;DPC7170|TDM19280.1;DPC7171|TDM26179.1;ATCC13548|PNZ73175.1;DPC6291|TDM29530.1
cluster939	5	N/A	N/A	ATCC_51835|TDM26652.1;DPC7170|TDM14518.1;DPC7171|TDM22708.1;ATCC13548|PNZ72854.1;DPC6291|TDM28645.1
cluster940	5	Q795R8	N/A	ATCC_51835|TDM27982.1;DPC7170|TDM16802.1;DPC7171|TDM24108.1;ATCC13548|PNZ72218.1;DPC6291|TDM28921.1
cluster941	5	B9EB52	GO:0043093; P:FtsZ-dependent cytokinesis; IEA:UniProtKB-UniRule	ATCC_51835|TDM27261.1;DPC7170|TDM19059.1;DPC7171|TDM25034.1;ATCC13548|PNZ71700.1;DPC6291|TDM30013.1
cluster942	5	Q9K974	GO:0006281; P:DNA repair; IEA:UniProtKB-KW	ATCC_51835|TDM28246.1;DPC7170|TDM17724.1;DPC7171|TDM25476.1;ATCC13548|PNZ71243.1;DPC6291|TDM31301.1
cluster943	5	P06567	GO:0006271; P:DNA strand elongation involved in DNA replication; IBA:GO_Central	ATCC_51835|TDM28059.1;DPC7170|TDM16726.1;DPC7171|TDM25718.1;ATCC13548|PNZ73050.1;DPC6291|TDM31035.1
cluster944	5	Q49WA9	GO:0005886; C:plasma membrane; IEA:UniProtKB-SubCell	ATCC_51835|TDM27297.1;DPC7170|TDM19595.1;DPC7171|TDM23295.1;ATCC13548|PNZ73415.1;DPC6291|TDM27808.1
cluster945	5	O31674	GO:0005886; C:plasma membrane; IEA:UniProtKB-SubCell	ATCC_51835|TDM26730.1;DPC7170|TDM16042.1;DPC7171|TDM20950.1;ATCC13548|PNZ74928.1;DPC6291|TDM28825.1
cluster946	5	P96709	GO:0006855; P:drug transmembrane transport; IBA:GO_Central	ATCC_51835|TDM27588.1;DPC7170|TDM15896.1;DPC7171|TDM26474.1;ATCC13548|PNZ71529.1;DPC6291|TDM30380.1
cluster947	5	B9E830	GO:0006260; P:DNA replication; IEA:UniProtKB-KW	ATCC_51835|TDM26714.1;DPC7170|TDM16019.1;DPC7171|TDM24015.1;ATCC13548|PNZ74913.1;DPC6291|TDM28809.1
cluster948	5	Q9HYR9	GO:0006515; P:protein quality control for misfolded or incompletely synthesized proteins; IBA:GO_Central	ATCC_51835|TDM26099.1;DPC7170|TDM14279.1;DPC7171|TDM24210.1;ATCC13548|PNZ70584.1;DPC6291|TDM27927.1
cluster949	5	O66128	GO:0009234; P:menaquinone biosynthetic process; IEA:UniProtKB-UniRule	ATCC_51835|TDM28289.1;DPC7170|TDM17568.1;DPC7171|TDM25519.1;ATCC13548|PNZ74385.1;DPC6291|TDM31344.1
cluster950	5	Q72WV3	GO:0006412; P:translation; IEA:UniProtKB-UniRule	ATCC_51835|TDM27664.1;DPC7170|TDM13561.1;DPC7171|TDM23229.1;ATCC13548|PNZ73128.1;DPC6291|TDM30591.1
cluster951	5	Q2G0P7	GO:1990169; P:stress response to copper ion; IDA:UniProtKB	ATCC_51835|TDM25290.1;DPC7170|TDM16452.1;DPC7171|TDM25422.1;ATCC13548|PNZ70161.1;DPC6291|TDM29060.1
cluster952	5	B9DPG6	GO:0043335; P:protein unfolding; IEA:UniProtKB-UniRule	ATCC_51835|TDM28505.1;DPC7170|TDM18973.1;DPC7171|TDM25976.1;ATCC13548|PNZ74615.1;DPC6291|TDM29225.1
cluster953	5	N/A	N/A	ATCC_51835|TDM28315.1;DPC7170|TDM17608.1;DPC7171|TDM25545.1;ATCC13548|PNZ72605.1;DPC6291|TDM31373.1
cluster954	5	A7X283	GO:0003998; F:acylphosphatase activity; IEA:UniProtKB-EC	ATCC_51835|TDM28355.1;DPC7170|TDM17649.1;DPC7171|TDM25584.1;ATCC13548|PNZ72565.1;DPC6291|TDM31413.1
cluster955	5	O31590	GO:0002132; P:wobble position uridine ribose methylation; IBA:GO_Central	ATCC_51835|TDM26093.1;DPC7170|TDM14285.1;DPC7171|TDM24204.1;ATCC13548|PNZ70578.1;DPC6291|TDM27921.1
cluster956	5	Q8ET54	GO:0005978; P:glycogen biosynthetic process; IEA:UniProtKB-UniRule	ATCC_51835|TDM27289.1;DPC7170|TDM19032.1;DPC7171|TDM25899.1;ATCC13548|PNZ72919.1;DPC6291|TDM30041.1
cluster957	5	B9E716	GO:0101030; P:tRNA-guanine transglycosylation; IEA:InterPro	ATCC_51835|TDM28129.1;DPC7170|TDM17843.1;DPC7171|TDM25788.1;ATCC13548|PNZ73942.1;DPC6291|TDM31107.1
cluster958	5	N/A	N/A	ATCC_51835|TDM26848.1;DPC7170|TDM19239.1;DPC7171|TDM26137.1;ATCC13548|PNZ74430.1;DPC6291|TDM29487.1
cluster959	5	P37948	GO:0006071; P:glycerol metabolic process; IEA:UniProtKB-KW	ATCC_51835|TDM26813.1;DPC7170|TDM19203.1;DPC7171|TDM26106.1;ATCC13548|PNZ74460.1;DPC6291|TDM29456.1
cluster960	5	P36944	GO:0006355; P:regulation of transcription, DNA-templated; IEA:InterPro	ATCC_51835|TDM26791.1;DPC7170|TDM19186.1;DPC7171|TDM21069.1;ATCC13548|PNZ75036.1;DPC6291|TDM29441.1
cluster961	5	O34992	GO:0031460; P:glycine betaine transport; IEA:InterPro	ATCC_51835|TDM27954.1;DPC7170|TDM14061.1;DPC7171|TDM24080.1;ATCC13548|PNZ74084.1;DPC6291|TDM28892.1
cluster962	5	O32217	GO:0030420; P:establishment of competence for transformation; IEA:UniProtKB-KW	ATCC_51835|TDM27424.1;DPC7170|TDM14254.1;DPC7171|TDM23189.1;ATCC13548|PNZ73123.1;DPC6291|TDM30552.1
cluster963	5	A1C3L9	GO:0016757; F:transferase activity, transferring glycosyl groups; IDA:UniProtKB	ATCC_51835|TDM27172.1;DPC7170|TDM19499.1;DPC7171|TDM24876.1;ATCC13548|PNZ75078.1;DPC6291|TDM29908.1
cluster964	5	O31583	GO:0005886; C:plasma membrane; IEA:UniProtKB-SubCell	ATCC_51835|TDM26756.1;DPC7170|TDM16068.1;DPC7171|TDM22377.1;ATCC13548|PNZ74954.1;DPC6291|TDM28851.1
cluster965	5	Q5HNI8	GO:0000921; P:septin ring assembly; IEA:InterPro	ATCC_51835|TDM28022.1;DPC7170|TDM16762.1;DPC7171|TDM25681.1;ATCC13548|PNZ70986.1;DPC6291|TDM27310.1
cluster966	5	Q831L8	GO:0015438; F:teichoic-acid-transporting ATPase activity; IEA:UniProtKB-UniRule	ATCC_51835|TDM26754.1;DPC7170|TDM16066.1;DPC7171|TDM22375.1;ATCC13548|PNZ74952.1;DPC6291|TDM28849.1
cluster967	5	P17617	N/A	ATCC_51835|TDM28266.1;DPC7170|TDM17545.1;DPC7171|TDM25496.1;ATCC13548|PNZ74362.1;DPC6291|TDM31321.1
cluster968	5	Q0AME1	GO:0006744; P:ubiquinone biosynthetic process; IEA:UniProtKB-UniRule	ATCC_51835|TDM26834.1;DPC7170|TDM19225.1;DPC7171|TDM26123.1;ATCC13548|PNZ74444.1;DPC6291|TDM29473.1
cluster969	5	P04990	GO:0009088; P:threonine biosynthetic process; IEA:UniProtKB-UniPathway	ATCC_51835|TDM28433.1;DPC7170|TDM18828.1;DPC7171|TDM25220.1;ATCC13548|PNZ73786.1;DPC6291|TDM29148.1
cluster970	5	P39912	GO:0009423; P:chorismate biosynthetic process; IEA:UniProtKB-UniPathway	ATCC_51835|TDM28002.1;DPC7170|TDM16782.1;DPC7171|TDM24128.1;ATCC13548|PNZ72198.1;DPC6291|TDM28941.1
cluster971	5	Q8CMQ4	GO:0016491; F:oxidoreductase activity; IEA:UniProtKB-KW	ATCC_51835|TDM26092.1;DPC7170|TDM14286.1;DPC7171|TDM24203.1;ATCC13548|PNZ70577.1;DPC6291|TDM27920.1
cluster972	5	O32118	N/A	ATCC_51835|TDM27068.1;DPC7170|TDM19398.1;DPC7171|TDM23279.1;ATCC13548|PNZ73410.1;DPC6291|TDM27761.1
cluster973	5	B9E784	GO:0003743; F:translation initiation factor activity; IEA:UniProtKB-UniRule	ATCC_51835|TDM28061.1;DPC7170|TDM16723.1;DPC7171|TDM25720.1;ATCC13548|PNZ73053.1;DPC6291|TDM31037.1
cluster974	5	O31611	GO:0015970; P:guanosine tetraphosphate biosynthetic process; IEA:UniProtKB-UniPathway	ATCC_51835|TDM27128.1;DPC7170|TDM19456.1;DPC7171|TDM24833.1;ATCC13548|PNZ74769.1;DPC6291|TDM29867.1
cluster975	5	N/A	N/A	ATCC_51835|TDM28223.1;DPC7170|TDM17747.1;DPC7171|TDM24980.1;ATCC13548|PNZ73252.1;DPC6291|TDM31205.1
cluster976	5	Q5HM62	GO:0005886; C:plasma membrane; IEA:UniProtKB-SubCell	ATCC_51835|TDM25872.1;DPC7170|TDM17182.1;DPC7171|TDM22679.1;ATCC13548|PNZ73602.1;DPC6291|TDM27699.1
cluster977	5	P49938	GO:0055072; P:iron ion homeostasis; IEA:UniProtKB-KW	ATCC_51835|TDM27594.1;DPC7170|TDM15903.1;DPC7171|TDM26464.1;ATCC13548|PNZ71559.1;DPC6291|TDM30370.1
cluster978	5	B9E8Z6	GO:0001682; P:tRNA 5'-leader removal; IEA:UniProtKB-UniRule	ATCC_51835|TDM27417.1;DPC7170|TDM14261.1;DPC7171|TDM23196.1;ATCC13548|PNZ73116.1;DPC6291|TDM30559.1
cluster979	5	P36921	GO:0004523; F:RNA-DNA hybrid ribonuclease activity; IEA:InterPro	ATCC_51835|TDM28325.1;DPC7170|TDM17619.1;DPC7171|TDM25555.1;ATCC13548|PNZ72595.1;DPC6291|TDM31383.1
cluster980	5	Q7A6J4	GO:0016491; F:oxidoreductase activity; IEA:UniProtKB-KW	ATCC_51835|TDM27072.1;DPC7170|TDM19402.1;DPC7171|TDM23275.1;ATCC13548|PNZ73406.1;DPC6291|TDM27757.1
cluster981	5	P94408	GO:0042937; F:tripeptide transmembrane transporter activity; IBA:GO_Central	ATCC_51835|TDM26926.1;DPC7170|TDM19313.1;DPC7171|TDM26213.1;ATCC13548|PNZ73443.1;DPC6291|TDM29564.1
cluster982	5	B1YL34	GO:0019303; P:D-ribose catabolic process; IEA:UniProtKB-UniRule	ATCC_51835|TDM26793.1;DPC7170|TDM19188.1;DPC7171|TDM21071.1;ATCC13548|PNZ75038.1;DPC6291|TDM29443.1
cluster983	5	P25953	GO:0030420; P:establishment of competence for transformation; IEA:UniProtKB-KW	ATCC_51835|TDM28222.1;DPC7170|TDM17748.1;DPC7171|TDM24979.1;ATCC13548|PNZ73253.1;DPC6291|TDM31204.1
cluster984	5	N/A	N/A	ATCC_51835|TDM28170.1;DPC7170|TDM17801.1;DPC7171|TDM24925.1;ATCC13548|PNZ73982.1;DPC6291|TDM31149.1
cluster985	5	Q2G0B1	GO:0006355; P:regulation of transcription, DNA-templated; IBA:GO_Central	ATCC_51835|TDM26895.1;DPC7170|TDM19284.1;DPC7171|TDM26183.1;ATCC13548|PNZ73179.1;DPC6291|TDM29534.1
cluster986	5	P54417	GO:0031460; P:glycine betaine transport; IMP:CACAO	ATCC_51835|TDM28407.1;DPC7170|TDM18802.1;DPC7171|TDM25192.1;ATCC13548|PNZ73816.1;DPC6291|TDM28716.1
cluster987	5	Q9HV30	GO:0045893; P:positive regulation of transcription, DNA-templated; IMP:PseudoCAP	ATCC_51835|TDM25826.1;DPC7170|TDM17130.1;DPC7171|TDM22412.1;ATCC13548|PNZ75261.1;DPC6291|TDM30264.1
cluster988	5	A8FFU0	GO:0008237; F:metallopeptidase activity; IEA:UniProtKB-KW	ATCC_51835|TDM28111.1;DPC7170|TDM17861.1;DPC7171|TDM25770.1;ATCC13548|PNZ73924.1;DPC6291|TDM31089.1
cluster989	5	B9E7H4	GO:0006429; P:leucyl-tRNA aminoacylation; IEA:UniProtKB-UniRule	ATCC_51835|TDM27980.1;DPC7170|TDM16804.1;DPC7171|TDM24106.1;ATCC13548|PNZ72220.1;DPC6291|TDM28919.1
cluster990	5	O32209	GO:0015098; F:molybdate ion transmembrane transporter activity; IEA:InterPro	ATCC_51835|TDM27557.1;DPC7170|TDM15207.1;DPC7171|TDM26508.1;ATCC13548|PNZ71862.1;DPC6291|TDM30414.1
cluster991	5	O31593	GO:0005886; C:plasma membrane; IEA:UniProtKB-SubCell	ATCC_51835|TDM26867.1;DPC7170|TDM19258.1;DPC7171|TDM26156.1;ATCC13548|PNZ73151.1;DPC6291|TDM29506.1
cluster992	5	N/A	N/A	ATCC_51835|TDM27173.1;DPC7170|TDM19500.1;DPC7171|TDM24877.1;ATCC13548|PNZ75077.1;DPC6291|TDM29909.1
cluster993	5	B9E9J5	GO:0006412; P:translation; IEA:UniProtKB-UniRule	ATCC_51835|TDM27627.1;DPC7170|TDM17054.1;DPC7171|TDM26432.1;ATCC13548|PNZ74162.1;DPC6291|TDM30323.1
cluster994	5	Q6GGZ6	GO:0006099; P:tricarboxylic acid cycle; IEA:UniProtKB-KW	ATCC_51835|TDM28347.1;DPC7170|TDM17641.1;DPC7171|TDM25577.1;ATCC13548|PNZ72573.1;DPC6291|TDM31405.1
cluster995	5	O67716	GO:0009088; P:threonine biosynthetic process; IEA:UniProtKB-UniRule	ATCC_51835|TDM28364.1;DPC7170|TDM17658.1;DPC7171|TDM25593.1;ATCC13548|PNZ72556.1;DPC6291|TDM31422.1
cluster996	5	O34924	GO:0008237; F:metallopeptidase activity; IEA:UniProtKB-KW	ATCC_51835|TDM27991.1;DPC7170|TDM16793.1;DPC7171|TDM24117.1;ATCC13548|PNZ72210.1;DPC6291|TDM28930.1
cluster997	5	Q65KV0	GO:0006811; P:ion transport; IEA:UniProtKB-KW	ATCC_51835|TDM28055.1;DPC7170|TDM16730.1;DPC7171|TDM25803.1;ATCC13548|PNZ73072.1;DPC6291|TDM31430.1
cluster998	5	N/A	N/A	ATCC_51835|TDM24894.1;DPC7170|TDM13467.1;DPC7171|TDM20507.1;ATCC13548|PNZ72552.1;DPC6291|TDM27010.1
cluster999	5	O32232	GO:0052689; F:carboxylic ester hydrolase activity; IEA:UniProtKB-KW	ATCC_51835|TDM27502.1;DPC7170|TDM16198.1;DPC7171|TDM26560.1;ATCC13548|PNZ72338.1;DPC6291|TDM30465.1
cluster1000	5	Q4L7V4	GO:0006355; P:regulation of transcription, DNA-templated; IEA:InterPro	ATCC_51835|TDM25273.1;DPC7170|TDM13872.1;DPC7171|TDM21094.1;ATCC13548|PNZ72929.1;DPC6291|TDM27363.1
cluster1001	5	O07632	GO:0005886; C:plasma membrane; IEA:UniProtKB-SubCell	ATCC_51835|TDM27232.1;DPC7170|TDM19572.1;DPC7171|TDM25063.1;ATCC13548|PNZ71670.1;DPC6291|TDM29983.1
cluster1002	5	Q49VI3	GO:0015438; F:teichoic-acid-transporting ATPase activity; IEA:UniProtKB-UniRule	ATCC_51835|TDM27092.1;DPC7170|TDM19488.1;DPC7171|TDM24865.1;ATCC13548|PNZ71164.1;DPC6291|TDM29897.1
cluster1003	5	P23545	GO:0006355; P:regulation of transcription, DNA-templated; IEA:InterPro	ATCC_51835|TDM28049.1;DPC7170|TDM16736.1;DPC7171|TDM25709.1;ATCC13548|PNZ71011.1;DPC6291|TDM31026.1
cluster1004	5	P54501	GO:0046872; F:metal ion binding; IEA:UniProtKB-KW	ATCC_51835|TDM28220.1;DPC7170|TDM17750.1;DPC7171|TDM24977.1;ATCC13548|PNZ73255.1;DPC6291|TDM31202.1
cluster1005	5	Q0WQX7	GO:0004252; F:serine-type endopeptidase activity; IEA:InterPro	ATCC_51835|TDM28215.1;DPC7170|TDM17755.1;DPC7171|TDM24972.1;ATCC13548|PNZ73260.1;DPC6291|TDM31197.1
cluster1006	5	P82597	GO:0047372; F:acylglycerol lipase activity; IEA:UniProtKB-EC	ATCC_51835|TDM25623.1;DPC7170|TDM19175.1;DPC7171|TDM22062.1;ATCC13548|PNZ75019.1;DPC6291|TDM29423.1
cluster1007	5	Q8L7W2	GO:0009611; P:response to wounding; IEP:TAIR	ATCC_51835|TDM26686.1;DPC7170|TDM13901.1;DPC7171|TDM24045.1;ATCC13548|PNZ73338.1;DPC6291|TDM27830.1
cluster1008	5	Q97FX3	GO:0008295; P:spermidine biosynthetic process; IEA:UniProtKB-UniRule	ATCC_51835|TDM26693.1;DPC7170|TDM13908.1;DPC7171|TDM24038.1;ATCC13548|PNZ73345.1;DPC6291|TDM27823.1
cluster1009	5	Q5HN46	GO:0070084; P:protein initiator methionine removal; IEA:UniProtKB-UniRule	ATCC_51835|TDM26739.1;DPC7170|TDM16051.1;DPC7171|TDM22360.1;ATCC13548|PNZ74937.1;DPC6291|TDM28834.1
cluster1010	5	P37529	GO:0019136; F:deoxynucleoside kinase activity; IBA:GO_Central	ATCC_51835|TDM26386.1;DPC7170|TDM16487.1;DPC7171|TDM25386.1;ATCC13548|PNZ70126.1;DPC6291|TDM29024.1
cluster1011	5	N/A	N/A	ATCC_51835|TDM28233.1;DPC7170|TDM17737.1;DPC7171|TDM24990.1;ATCC13548|PNZ73243.1;DPC6291|TDM31288.1
cluster1012	5	B1YIM6	GO:0006412; P:translation; IEA:UniProtKB-UniRule	ATCC_51835|TDM28523.1;DPC7170|TDM18991.1;DPC7171|TDM25958.1;ATCC13548|PNZ74633.1;DPC6291|TDM29243.1
cluster1013	5	N/A	N/A	ATCC_51835|TDM28184.1;DPC7170|TDM17788.1;DPC7171|TDM24940.1;ATCC13548|PNZ73293.1;DPC6291|TDM31164.1
cluster1014	5	B9EBF4	GO:0009099; P:valine biosynthetic process; IEA:UniProtKB-UniRule	ATCC_51835|TDM28488.1;DPC7170|TDM18956.1;DPC7171|TDM26000.1;ATCC13548|PNZ74598.1;DPC6291|TDM29201.1
cluster1015	5	N/A	N/A	ATCC_51835|TDM27985.1;DPC7170|TDM16799.1;DPC7171|TDM24111.1;ATCC13548|PNZ72237.1;DPC6291|TDM28924.1
cluster1016	5	N/A	N/A	ATCC_51835|TDM26855.1;DPC7170|TDM19246.1;DPC7171|TDM26144.1;ATCC13548|PNZ74423.1;DPC6291|TDM29494.1
cluster1017	5	N/A	N/A	ATCC_51835|TDM25821.1;DPC7170|TDM17126.1;DPC7171|TDM22408.1;ATCC13548|PNZ75257.1;DPC6291|TDM30268.1
cluster1018	5	Q5HLN2	GO:0006355; P:regulation of transcription, DNA-templated; IEA:InterPro	ATCC_51835|TDM27514.1;DPC7170|TDM15250.1;DPC7171|TDM26551.1;ATCC13548|PNZ72347.1;DPC6291|TDM30457.1
cluster1019	5	N/A	N/A	ATCC_51835|TDM27943.1;DPC7170|TDM14082.1;DPC7171|TDM24070.1;ATCC13548|PNZ74074.1;DPC6291|TDM28883.1
cluster1020	5	Q6GI75	GO:0051289; P:protein homotetramerization; IDA:UniProtKB	ATCC_51835|TDM27133.1;DPC7170|TDM19461.1;DPC7171|TDM24838.1;ATCC13548|PNZ74774.1;DPC6291|TDM29872.1
cluster1021	5	Q56194	GO:0006355; P:regulation of transcription, DNA-templated; IEA:InterPro	ATCC_51835|TDM28003.1;DPC7170|TDM16781.1;DPC7171|TDM24129.1;ATCC13548|PNZ72197.1;DPC6291|TDM28942.1
cluster1022	5	Q5HFK1	GO:0046872; F:metal ion binding; IEA:UniProtKB-KW	ATCC_51835|TDM28198.1;DPC7170|TDM17773.1;DPC7171|TDM24954.1;ATCC13548|PNZ73278.1;DPC6291|TDM31179.1
cluster1023	5	Q5L2C2	GO:0009229; P:thiamine diphosphate biosynthetic process; IEA:UniProtKB-UniPathway	ATCC_51835|TDM27546.1;DPC7170|TDM15218.1;DPC7171|TDM26519.1;ATCC13548|PNZ71851.1;DPC6291|TDM30425.1
cluster1024	5	O31634	GO:0005886; C:plasma membrane; IEA:UniProtKB-SubCell	ATCC_51835|TDM28071.1;DPC7170|TDM16713.1;DPC7171|TDM25731.1;ATCC13548|PNZ73064.1;DPC6291|TDM31048.1
cluster1025	5	Q5HP97	GO:0008360; P:regulation of cell shape; IEA:UniProtKB-UniRule	ATCC_51835|TDM28317.1;DPC7170|TDM17610.1;DPC7171|TDM25547.1;ATCC13548|PNZ72603.1;DPC6291|TDM31375.1
cluster1026	5	Q4L6W2	N/A	ATCC_51835|TDM28151.1;DPC7170|TDM17820.1;DPC7171|TDM24906.1;ATCC13548|PNZ73963.1;DPC6291|TDM31130.1
cluster1027	5	P55190	GO:0005886; C:plasma membrane; IEA:UniProtKB-SubCell	ATCC_51835|TDM26836.1;DPC7170|TDM19227.1;DPC7171|TDM26125.1;ATCC13548|PNZ74442.1;DPC6291|TDM29475.1
cluster1028	5	N/A	N/A	ATCC_51835|TDM28119.1;DPC7170|TDM17853.1;DPC7171|TDM25778.1;ATCC13548|PNZ73932.1;DPC6291|TDM31097.1
cluster1029	5	N/A	N/A	ATCC_51835|TDM28349.1;DPC7170|TDM17643.1;DPC7171|TDM25579.1;ATCC13548|PNZ72571.1;DPC6291|TDM31407.1
cluster1030	5	O05519	GO:0006438; P:valyl-tRNA aminoacylation; IEA:InterPro	ATCC_51835|TDM26632.1;DPC7170|TDM14539.1;DPC7171|TDM22742.1;ATCC13548|PNZ74836.1;DPC6291|TDM28618.1
cluster1031	5	O31613	GO:0001522; P:pseudouridine synthesis; IEA:InterPro	ATCC_51835|TDM27130.1;DPC7170|TDM19458.1;DPC7171|TDM24835.1;ATCC13548|PNZ74771.1;DPC6291|TDM29869.1
cluster1032	5	B9EAG8	GO:0006096; P:glycolytic process; IEA:UniProtKB-UniRule	ATCC_51835|TDM26971.1;DPC7170|TDM19357.1;DPC7171|TDM26257.1;ATCC13548|PNZ73487.1;DPC6291|TDM29610.1
cluster1033	5	P16262	GO:0006119; P:oxidative phosphorylation; IEA:UniProtKB-UniPathway	ATCC_51835|TDM27302.1;DPC7170|TDM19599.1;DPC7171|TDM25122.1;ATCC13548|PNZ71727.1;DPC6291|TDM30072.1
cluster1034	5	O05239	GO:0071271; P:1-butanol biosynthetic process; IEA:UniProtKB-UniPathway	ATCC_51835|TDM27095.1;DPC7170|TDM19422.1;DPC7171|TDM23255.1;ATCC13548|PNZ73385.1;DPC6291|TDM27803.1
cluster1035	5	O05394	GO:0019346; P:transsulfuration; IBA:GO_Central	ATCC_51835|TDM26322.1;DPC7170|TDM15087.1;DPC7171|TDM25322.1;ATCC13548|PNZ75143.1;DPC6291|TDM27026.1
cluster1036	5	A7X5E9	GO:0006412; P:translation; IEA:UniProtKB-UniRule	ATCC_51835|TDM27633.1;DPC7170|TDM17060.1;DPC7171|TDM26426.1;ATCC13548|PNZ74168.1;DPC6291|TDM30317.1
cluster1037	5	N/A	N/A	ATCC_51835|TDM27484.1;DPC7170|TDM16212.1;DPC7171|TDM26576.1;ATCC13548|PNZ72323.1;DPC6291|TDM30481.1
cluster1038	5	O35033	GO:0015941; P:pantothenate catabolic process; IEA:InterPro	ATCC_51835|TDM25150.1;DPC7170|TDM19022.1;DPC7171|TDM25910.1;ATCC13548|PNZ74664.1;DPC6291|TDM30051.1
cluster1039	5	A7X2W5	GO:0042274; P:ribosomal small subunit biogenesis; IEA:UniProtKB-UniRule	ATCC_51835|TDM28189.1;DPC7170|TDM17782.1;DPC7171|TDM24946.1;ATCC13548|PNZ73287.1;DPC6291|TDM31170.1
cluster1040	5	P51835	GO:0006614; P:SRP-dependent cotranslational protein targeting to membrane; IEA:InterPro	ATCC_51835|TDM28526.1;DPC7170|TDM18994.1;DPC7171|TDM25955.1;ATCC13548|PNZ74636.1;DPC6291|TDM29246.1
cluster1041	5	Q5HLK8	GO:0003700; F:DNA-binding transcription factor activity; IEA:InterPro	ATCC_51835|TDM27473.1;DPC7170|TDM16225.1;DPC7171|TDM26588.1;ATCC13548|PNZ72302.1;DPC6291|TDM30493.1
cluster1042	5	B9E6R9	GO:0009116; P:nucleoside metabolic process; IEA:InterPro	ATCC_51835|TDM28229.1;DPC7170|TDM17741.1;DPC7171|TDM24986.1;ATCC13548|PNZ73247.1;DPC6291|TDM31284.1
cluster1043	5	O31702	GO:0006777; P:Mo-molybdopterin cofactor biosynthetic process; IEA:UniProtKB-KW	ATCC_51835|TDM27575.1;DPC7170|TDM15882.1;DPC7171|TDM26488.1;ATCC13548|PNZ71542.1;DPC6291|TDM30394.1
cluster1044	5	P26942	N/A	ATCC_51835|TDM28121.1;DPC7170|TDM17851.1;DPC7171|TDM25780.1;ATCC13548|PNZ73934.1;DPC6291|TDM31099.1
cluster1045	5	Q56198	GO:0006096; P:glycolytic process; IEA:UniProtKB-KW	ATCC_51835|TDM28217.1;DPC7170|TDM17753.1;DPC7171|TDM24974.1;ATCC13548|PNZ73258.1;DPC6291|TDM31199.1
cluster1046	5	N/A	N/A	ATCC_51835|TDM26889.1;DPC7170|TDM19278.1;DPC7171|TDM26177.1;ATCC13548|PNZ73173.1;DPC6291|TDM29528.1
cluster1047	5	N/A	N/A	ATCC_51835|TDM27466.1;DPC7170|TDM16232.1;DPC7171|TDM26595.1;ATCC13548|PNZ72295.1;DPC6291|TDM30500.1
cluster1048	5	P45873	GO:0018364; P:peptidyl-glutamine methylation; IEA:UniProtKB-UniRule	ATCC_51835|TDM26303.1;DPC7170|TDM15106.1;DPC7171|TDM22217.1;ATCC13548|PNZ75161.1;DPC6291|TDM27881.1
cluster1049	5	P39124	GO:0005978; P:glycogen biosynthetic process; IEA:UniProtKB-KW	ATCC_51835|TDM27288.1;DPC7170|TDM19033.1;DPC7171|TDM25898.1;ATCC13548|PNZ72920.1;DPC6291|TDM30040.1
cluster1050	5	N/A	N/A	ATCC_51835|TDM25827.1;DPC7170|TDM17131.1;DPC7171|TDM22413.1;ATCC13548|PNZ75262.1;DPC6291|TDM30263.1
cluster1051	5	P00497	GO:0009113; P:purine nucleobase biosynthetic process; IEA:InterPro	ATCC_51835|TDM27192.1;DPC7170|TDM19531.1;DPC7171|TDM25103.1;ATCC13548|PNZ73676.1;DPC6291|TDM29942.1
cluster1052	5	O34872	GO:0008270; F:zinc ion binding; IEA:InterPro	ATCC_51835|TDM26744.1;DPC7170|TDM16056.1;DPC7171|TDM22365.1;ATCC13548|PNZ74942.1;DPC6291|TDM28839.1
cluster1053	5	Q5HLE0	GO:0006799; P:polyphosphate biosynthetic process; IEA:UniProtKB-UniRule	ATCC_51835|TDM26103.1;DPC7170|TDM14305.1;DPC7171|TDM24198.1;ATCC13548|PNZ70572.1;DPC6291|TDM27930.1
cluster1054	5	Q49YT7	GO:0006826; P:iron ion transport; IEA:InterPro	ATCC_51835|TDM26734.1;DPC7170|TDM16046.1;DPC7171|TDM22356.1;ATCC13548|PNZ74932.1;DPC6291|TDM28829.1
cluster1055	5	Q2FWX9	GO:0009405; P:pathogenesis; IEA:UniProtKB-KW	ATCC_51835|TDM26698.1;DPC7170|TDM13913.1;DPC7171|TDM24032.1;ATCC13548|PNZ73351.1;DPC6291|TDM27817.1
cluster1056	5	P39126	GO:0006099; P:tricarboxylic acid cycle; IEA:UniProtKB-KW	ATCC_51835|TDM28046.1;DPC7170|TDM16739.1;DPC7171|TDM25706.1;ATCC13548|PNZ71008.1;DPC6291|TDM31023.1
cluster1057	5	Q8CPT5	GO:0009408; P:response to heat; IEA:InterPro	ATCC_51835|TDM27109.1;DPC7170|TDM19437.1;DPC7171|TDM23241.1;ATCC13548|PNZ72309.1;DPC6291|TDM27788.1
cluster1058	5	P54392	GO:0005886; C:plasma membrane; IEA:UniProtKB-SubCell	ATCC_51835|TDM28301.1;DPC7170|TDM17594.1;DPC7171|TDM25531.1;ATCC13548|PNZ72619.1;DPC6291|TDM31359.1
cluster1059	5	Q5HPG6	GO:0008360; P:regulation of cell shape; IEA:UniProtKB-KW	ATCC_51835|TDM27555.1;DPC7170|TDM15209.1;DPC7171|TDM26510.1;ATCC13548|PNZ71860.1;DPC6291|TDM30416.1
cluster1060	5	P94521	GO:0008237; F:metallopeptidase activity; IEA:UniProtKB-KW	ATCC_51835|TDM28072.1;DPC7170|TDM16712.1;DPC7171|TDM25732.1;ATCC13548|PNZ73065.1;DPC6291|TDM31049.1
cluster1061	5	A7X5J1	GO:0006777; P:Mo-molybdopterin cofactor biosynthetic process; IEA:UniProtKB-UniRule	ATCC_51835|TDM27583.1;DPC7170|TDM15890.1;DPC7171|TDM26480.1;ATCC13548|PNZ71534.1;DPC6291|TDM30386.1
cluster1062	5	Q4L3F6	GO:0006048; P:UDP-N-acetylglucosamine biosynthetic process; IEA:UniProtKB-UniPathway	ATCC_51835|TDM25656.1;DPC7170|TDM14474.1;DPC7171|TDM22628.1;ATCC13548|PNZ74291.1;DPC6291|TDM28593.1
cluster1063	5	Q2FV99	GO:0046872; F:metal ion binding; IEA:UniProtKB-KW	ATCC_51835|TDM28534.1;DPC7170|TDM19002.1;DPC7171|TDM25947.1;ATCC13548|PNZ74644.1;DPC6291|TDM29254.1
cluster1064	5	B9E9J3	GO:0006412; P:translation; IEA:UniProtKB-UniRule	ATCC_51835|TDM27625.1;DPC7170|TDM17052.1;DPC7171|TDM26434.1;ATCC13548|PNZ74160.1;DPC6291|TDM30325.1
cluster1065	5	Q9RFJ6	GO:0006355; P:regulation of transcription, DNA-templated; IBA:GO_Central	ATCC_51835|TDM27976.1;DPC7170|TDM16808.1;DPC7171|TDM24102.1;ATCC13548|PNZ72224.1;DPC6291|TDM28915.1
cluster1066	5	P54721	GO:0009636; P:response to toxic substance; IEA:UniProtKB-KW	ATCC_51835|TDM26638.1;DPC7170|TDM14533.1;DPC7171|TDM22730.1;ATCC13548|PNZ74842.1;DPC6291|TDM28624.1
cluster1067	5	O34412	GO:0030435; P:sporulation resulting in formation of a cellular spore; IEA:UniProtKB-KW	ATCC_51835|TDM27303.1;DPC7170|TDM19088.1;DPC7171|TDM25121.1;ATCC13548|PNZ71728.1;DPC6291|TDM30073.1
cluster1068	5	Q2KBP7	GO:0015225; F:biotin transmembrane transporter activity; IEA:InterPro	ATCC_51835|TDM27561.1;DPC7170|TDM15871.1;DPC7171|TDM26504.1;ATCC13548|PNZ71740.1;DPC6291|TDM30410.1
cluster1069	5	O32068	GO:0000455; P:enzyme-directed rRNA pseudouridine synthesis; IBA:GO_Central	ATCC_51835|TDM27984.1;DPC7170|TDM16800.1;DPC7171|TDM24110.1;ATCC13548|PNZ72216.1;DPC6291|TDM28923.1
cluster1070	5	Q49ZM5	GO:0016616; F:oxidoreductase activity, acting on the CH-OH group of donors, NAD or NADP as acceptor; IEA:InterPro	ATCC_51835|TDM27477.1;DPC7170|TDM16220.1;DPC7171|TDM26583.1;ATCC13548|PNZ72316.1;DPC6291|TDM30488.1
cluster1071	5	O32248	GO:0016746; F:transferase activity, transferring acyl groups; IEA:UniProtKB-KW	ATCC_51835|TDM28566.1;DPC7170|TDM17688.1;DPC7171|TDM25254.1;ATCC13548|PNZ72522.1;DPC6291|TDM28700.1
cluster1072	5	P32728	N/A	ATCC_51835|TDM28492.1;DPC7170|TDM18960.1;DPC7171|TDM25989.1;ATCC13548|PNZ74602.1;DPC6291|TDM29212.1
cluster1073	5	P54435	GO:0016788; F:hydrolase activity, acting on ester bonds; IBA:GO_Central	ATCC_51835|TDM26832.1;DPC7170|TDM19223.1;DPC7171|TDM26121.1;ATCC13548|PNZ74446.1;DPC6291|TDM29471.1
cluster1074	5	O05393	GO:0008284; P:positive regulation of cell proliferation; IMP:CAFA	ATCC_51835|TDM26321.1;DPC7170|TDM15088.1;DPC7171|TDM25321.1;ATCC13548|PNZ75144.1;DPC6291|TDM27027.1
cluster1075	5	P37105	GO:0006614; P:SRP-dependent cotranslational protein targeting to membrane; IEA:InterPro	ATCC_51835|TDM28524.1;DPC7170|TDM18992.1;DPC7171|TDM25957.1;ATCC13548|PNZ74634.1;DPC6291|TDM29244.1
cluster1076	5	N/A	N/A	ATCC_51835|TDM28164.1;DPC7170|TDM17807.1;DPC7171|TDM24919.1;ATCC13548|PNZ73976.1;DPC6291|TDM31143.1
cluster1077	5	P94492	GO:0006401; P:RNA catabolic process; IBA:GO_Central	ATCC_51835|TDM26341.1;DPC7170|TDM16529.1;DPC7171|TDM25341.1;ATCC13548|PNZ71795.1;DPC6291|TDM28980.1
cluster1078	5	P14205	GO:0016289; F:CoA hydrolase activity; IBA:GO_Central	ATCC_51835|TDM27077.1;DPC7170|TDM19407.1;DPC7171|TDM23270.1;ATCC13548|PNZ73401.1;DPC6291|TDM27752.1
cluster1079	5	N/A	N/A	ATCC_51835|TDM27518.1;DPC7170|TDM15246.1;DPC7171|TDM26547.1;ATCC13548|PNZ72351.1;DPC6291|TDM30453.1
cluster1080	5	N/A	N/A	ATCC_51835|TDM26700.1;DPC7170|TDM16005.1;DPC7171|TDM24030.1;ATCC13548|PNZ73353.1;DPC6291|TDM27815.1
cluster1081	5	A8FB12	GO:0006355; P:regulation of transcription, DNA-templated; IEA:UniProtKB-UniRule	ATCC_51835|TDM26856.1;DPC7170|TDM19247.1;DPC7171|TDM26145.1;ATCC13548|PNZ74422.1;DPC6291|TDM29495.1
cluster1082	5	O32113	GO:0097428; P:protein maturation by iron-sulfur cluster transfer; IBA:GO_Central	ATCC_51835|TDM27071.1;DPC7170|TDM19401.1;DPC7171|TDM23276.1;ATCC13548|PNZ73407.1;DPC6291|TDM27758.1
cluster1083	5	P30363	GO:0006520; P:cellular amino acid metabolic process; IEA:InterPro	ATCC_51835|TDM28281.1;DPC7170|TDM17560.1;DPC7171|TDM25511.1;ATCC13548|PNZ74377.1;DPC6291|TDM31336.1
cluster1084	5	N/A	N/A	ATCC_51835|TDM27126.1;DPC7170|TDM19454.1;DPC7171|TDM24831.1;ATCC13548|PNZ74767.1;DPC6291|TDM29865.1
cluster1085	5	Q49XK9	GO:0015658; F:branched-chain amino acid transmembrane transporter activity; IEA:InterPro	ATCC_51835|TDM28352.1;DPC7170|TDM17646.1;DPC7171|TDM25581.1;ATCC13548|PNZ72568.1;DPC6291|TDM31410.1
cluster1086	5	Q2FH36	GO:0006355; P:regulation of transcription, DNA-templated; IEA:InterPro	ATCC_51835|TDM28357.1;DPC7170|TDM17651.1;DPC7171|TDM25586.1;ATCC13548|PNZ72563.1;DPC6291|TDM31415.1
cluster1087	5	Q5HLX6	GO:0032324; P:molybdopterin cofactor biosynthetic process; IEA:InterPro	ATCC_51835|TDM27578.1;DPC7170|TDM15885.1;DPC7171|TDM26485.1;ATCC13548|PNZ71539.1;DPC6291|TDM30391.1
cluster1088	5	Q49W86	GO:0006814; P:sodium ion transport; IEA:UniProtKB-KW	ATCC_51835|TDM27078.1;DPC7170|TDM19408.1;DPC7171|TDM23269.1;ATCC13548|PNZ73399.1;DPC6291|TDM27751.1
cluster1089	5	N/A	N/A	ATCC_51835|TDM25016.1;DPC7170|TDM13461.1;DPC7171|TDM20990.1;ATCC13548|PNZ72140.1;DPC6291|TDM27049.1
cluster1090	5	B9E8E8	GO:0015986; P:ATP synthesis coupled proton transport; IEA:UniProtKB-UniRule	ATCC_51835|TDM26291.1;DPC7170|TDM15118.1;DPC7171|TDM22204.1;ATCC13548|PNZ75173.1;DPC6291|TDM27868.1
cluster1091	5	O07598	GO:0046872; F:metal ion binding; IEA:UniProtKB-KW	ATCC_51835|TDM25459.1;DPC7170|TDM16479.1;DPC7171|TDM25394.1;ATCC13548|PNZ70134.1;DPC6291|TDM29032.1
cluster1092	5	Q5HQ30	GO:0045910; P:negative regulation of DNA recombination; IEA:InterPro	ATCC_51835|TDM28085.1;DPC7170|TDM17905.1;DPC7171|TDM25745.1;ATCC13548|PNZ73897.1;DPC6291|TDM31062.1
cluster1093	5	N/A	N/A	ATCC_51835|TDM28370.1;DPC7170|TDM17664.1;DPC7171|TDM20967.1;ATCC13548|PNZ72548.1;DPC6291|TDM28674.1
cluster1094	5	N/A	N/A	ATCC_51835|TDM26379.1;DPC7170|TDM16494.1;DPC7171|TDM25379.1;ATCC13548|PNZ70120.1;DPC6291|TDM29017.1
cluster1095	5	A7X7B0	GO:0006412; P:translation; IEA:UniProtKB-UniRule	ATCC_51835|TDM27418.1;DPC7170|TDM14260.1;DPC7171|TDM23195.1;ATCC13548|PNZ73117.1;DPC6291|TDM30558.1
cluster1096	5	P0ABP7	GO:0005886; C:plasma membrane; IEA:UniProtKB-SubCell	ATCC_51835|TDM28459.1;DPC7170|TDM18926.1;DPC7171|TDM25243.1;ATCC13548|PNZ74570.1;DPC6291|TDM29172.1
cluster1097	5	P44658	GO:0009228; P:thiamine biosynthetic process; IEA:UniProtKB-KW	ATCC_51835|TDM28462.1;DPC7170|TDM18930.1;DPC7171|TDM25246.1;ATCC13548|PNZ74573.1;DPC6291|TDM29175.1
cluster1098	5	P38095	GO:0004847; F:urea carboxylase activity; IEA:UniProtKB-EC	ATCC_51835|TDM26915.1;DPC7170|TDM19303.1;DPC7171|TDM26202.1;ATCC13548|PNZ73433.1;DPC6291|TDM29553.1
cluster1099	5	N/A	N/A	ATCC_51835|TDM27292.1;DPC7170|TDM19030.1;DPC7171|TDM25902.1;ATCC13548|PNZ72916.1;DPC6291|TDM30044.1
cluster1100	5	N/A	N/A	ATCC_51835|TDM26662.1;DPC7170|TDM13654.1;DPC7171|TDM22693.1;ATCC13548|PNZ72840.1;DPC6291|TDM28659.1
cluster1101	5	N/A	N/A	ATCC_51835|TDM28078.1;DPC7170|TDM17893.1;DPC7171|TDM25738.1;ATCC13548|PNZ73071.1;DPC6291|TDM31055.1
cluster1102	5	P54453	GO:0032297; P:negative regulation of DNA-dependent DNA replication initiation; IDA:CACAO	ATCC_51835|TDM28160.1;DPC7170|TDM17811.1;DPC7171|TDM24915.1;ATCC13548|PNZ73972.1;DPC6291|TDM31139.1
cluster1103	5	P37541	GO:0030435; P:sporulation resulting in formation of a cellular spore; IEA:UniProtKB-KW	ATCC_51835|TDM25671.1;DPC7170|TDM14488.1;DPC7171|TDM22643.1;ATCC13548|PNZ70172.1;DPC6291|TDM28608.1
cluster1104	5	O87690	GO:0009236; P:cobalamin biosynthetic process; IEA:UniProtKB-UniPathway	ATCC_51835|TDM28064.1;DPC7170|TDM16720.1;DPC7171|TDM25723.1;ATCC13548|PNZ73056.1;DPC6291|TDM31040.1
cluster1105	5	O31713	GO:0003700; F:DNA-binding transcription factor activity; IEA:InterPro	ATCC_51835|TDM26897.1;DPC7170|TDM19286.1;DPC7171|TDM26185.1;ATCC13548|PNZ73181.1;DPC6291|TDM29536.1
cluster1106	5	Q5HI96	GO:0009228; P:thiamine biosynthetic process; IEA:InterPro	ATCC_51835|TDM26378.1;DPC7170|TDM16495.1;DPC7171|TDM25378.1;ATCC13548|PNZ70119.1;DPC6291|TDM29016.1
cluster1107	5	O34689	GO:0009636; P:response to toxic substance; IEA:UniProtKB-KW	ATCC_51835|TDM28348.1;DPC7170|TDM17642.1;DPC7171|TDM25578.1;ATCC13548|PNZ72572.1;DPC6291|TDM31406.1
cluster1108	5	Q49YT4	GO:0005886; C:plasma membrane; IEA:UniProtKB-SubCell	ATCC_51835|TDM26738.1;DPC7170|TDM16050.1;DPC7171|TDM22388.1;ATCC13548|PNZ74936.1;DPC6291|TDM28833.1
cluster1109	5	B9DKW3	GO:0006423; P:cysteinyl-tRNA aminoacylation; IEA:UniProtKB-UniRule	ATCC_51835|TDM25298.1;DPC7170|TDM16460.1;DPC7171|TDM25413.1;ATCC13548|PNZ70152.1;DPC6291|TDM29051.1
cluster1110	5	B9E724	GO:0006412; P:translation; IEA:UniProtKB-UniRule	ATCC_51835|TDM28120.1;DPC7170|TDM17852.1;DPC7171|TDM25779.1;ATCC13548|PNZ73933.1;DPC6291|TDM31098.1
cluster1111	5	B9E8G2	GO:0071897; P:DNA biosynthetic process; IEA:UniProtKB-KW	ATCC_51835|TDM26305.1;DPC7170|TDM15104.1;DPC7171|TDM22219.1;ATCC13548|PNZ75159.1;DPC6291|TDM27883.1
cluster1112	5	N/A	N/A	ATCC_51835|TDM26664.1;DPC7170|TDM13656.1;DPC7171|TDM22691.1;ATCC13548|PNZ72838.1;DPC6291|TDM28661.1
cluster1113	5	B9E9K9	GO:0006412; P:translation; IEA:UniProtKB-UniRule	ATCC_51835|TDM27641.1;DPC7170|TDM17068.1;DPC7171|TDM26418.1;ATCC13548|PNZ74176.1;DPC6291|TDM30309.1
cluster1114	5	Q5HGF5	GO:0007059; P:chromosome segregation; IEA:UniProtKB-KW	ATCC_51835|TDM28476.1;DPC7170|TDM18944.1;DPC7171|TDM26012.1;ATCC13548|PNZ74586.1;DPC6291|TDM29189.1
cluster1115	5	B9DM46	GO:0031119; P:tRNA pseudouridine synthesis; IEA:UniProtKB-UniRule	ATCC_51835|TDM27653.1;DPC7170|TDM17080.1;DPC7171|TDM26406.1;ATCC13548|PNZ74189.1;DPC6291|TDM30297.1
cluster1116	5	Q49ZT6	GO:0016887; F:ATPase activity; IEA:InterPro	ATCC_51835|TDM27540.1;DPC7170|TDM15224.1;DPC7171|TDM26525.1;ATCC13548|PNZ71845.1;DPC6291|TDM30431.1
cluster1117	5	N/A	N/A	ATCC_51835|TDM28356.1;DPC7170|TDM17650.1;DPC7171|TDM25585.1;ATCC13548|PNZ72564.1;DPC6291|TDM31414.1
cluster1118	5	P39666	GO:0034213; P:quinolinate catabolic process; IBA:GO_Central	ATCC_51835|TDM25853.1;DPC7170|TDM17163.1;DPC7171|TDM22661.1;ATCC13548|PNZ75288.1;DPC6291|TDM27681.1
cluster1119	5	N/A	N/A	ATCC_51835|TDM28385.1;DPC7170|TDM17675.1;DPC7171|TDM25164.1;ATCC13548|PNZ72535.1;DPC6291|TDM28687.1
cluster1120	5	B9EBD5	GO:0045892; P:negative regulation of transcription, DNA-templated; IEA:UniProtKB-UniRule	ATCC_51835|TDM28504.1;DPC7170|TDM18972.1;DPC7171|TDM25977.1;ATCC13548|PNZ74614.1;DPC6291|TDM29224.1
cluster1121	5	P23234	GO:0009851; P:auxin biosynthetic process; IEA:UniProtKB-UniPathway	ATCC_51835|TDM28075.1;DPC7170|TDM17896.1;DPC7171|TDM25735.1;ATCC13548|PNZ73068.1;DPC6291|TDM31052.1
cluster1122	5	P05650	GO:0042254; P:ribosome biogenesis; IEA:UniProtKB-KW	ATCC_51835|TDM27425.1;DPC7170|TDM14253.1;DPC7171|TDM23188.1;ATCC13548|PNZ73124.1;DPC6291|TDM30551.1
cluster1123	5	Q4L751	GO:0005737; C:cytoplasm; IEA:UniProtKB-SubCell	ATCC_51835|TDM28033.1;DPC7170|TDM16751.1;DPC7171|TDM25692.1;ATCC13548|PNZ70996.1;DPC6291|TDM31010.1
cluster1124	5	B9EB94	GO:0004479; F:methionyl-tRNA formyltransferase activity; IEA:UniProtKB-UniRule	ATCC_51835|TDM25147.1;DPC7170|TDM19019.1;DPC7171|TDM25929.1;ATCC13548|PNZ74661.1;DPC6291|TDM30054.1
cluster1125	5	N/A	N/A	ATCC_51835|TDM27004.1;DPC7170|TDM19586.1;DPC7171|TDM26268.1;ATCC13548|PNZ74464.1;DPC6291|TDM29638.1
cluster1126	5	N/A	N/A	ATCC_51835|TDM26337.1;DPC7170|TDM16533.1;DPC7171|TDM25337.1;ATCC13548|PNZ75128.1;DPC6291|TDM28976.1
cluster1127	5	Q49XF1	GO:0045893; P:positive regulation of transcription, DNA-templated; IEA:InterPro	ATCC_51835|TDM28400.1;DPC7170|TDM18795.1;DPC7171|TDM25185.1;ATCC13548|PNZ73823.1;DPC6291|TDM28709.1
cluster1128	5	Q5HG22	GO:0016787; F:hydrolase activity; IEA:UniProtKB-KW	ATCC_51835|TDM28360.1;DPC7170|TDM17654.1;DPC7171|TDM25589.1;ATCC13548|PNZ72560.1;DPC6291|TDM31418.1
cluster1129	5	Q49XM6	GO:0000155; F:phosphorelay sensor kinase activity; IEA:InterPro	ATCC_51835|TDM28345.1;DPC7170|TDM17639.1;DPC7171|TDM25575.1;ATCC13548|PNZ72575.1;DPC6291|TDM31403.1
cluster1130	5	N/A	N/A	ATCC_51835|TDM25855.1;DPC7170|TDM17165.1;DPC7171|TDM22663.1;ATCC13548|PNZ75290.1;DPC6291|TDM27683.1
cluster1131	5	P27611	GO:0006814; P:sodium ion transport; IEA:UniProtKB-KW	ATCC_51835|TDM26338.1;DPC7170|TDM16532.1;DPC7171|TDM25338.1;ATCC13548|PNZ71792.1;DPC6291|TDM28977.1
cluster1132	5	O07631	GO:0003924; F:GTPase activity; IEA:InterPro	ATCC_51835|TDM27231.1;DPC7170|TDM19571.1;DPC7171|TDM25064.1;ATCC13548|PNZ71669.1;DPC6291|TDM29982.1
cluster1133	5	B9E6R6	GO:0009249; P:protein lipoylation; IEA:UniProtKB-UniRule	ATCC_51835|TDM28232.1;DPC7170|TDM17738.1;DPC7171|TDM24989.1;ATCC13548|PNZ73244.1;DPC6291|TDM31287.1
cluster1134	5	O34996	GO:0006261; P:DNA-dependent DNA replication; IBA:GO_Central	ATCC_51835|TDM28050.1;DPC7170|TDM16735.1;DPC7171|TDM25710.1;ATCC13548|PNZ71012.1;DPC6291|TDM31027.1
cluster1135	5	Q5HPU0	GO:0006313; P:transposition, DNA-mediated; IEA:UniProtKB-UniRule	ATCC_51835|TDM28507.1;DPC7170|TDM18975.1;DPC7171|TDM25974.1;ATCC13548|PNZ74617.1;DPC6291|TDM29227.1
cluster1136	5	C0H3V8	N/A	ATCC_51835|TDM27409.1;DPC7170|TDM14269.1;DPC7171|TDM23204.1;ATCC13548|PNZ73108.1;DPC6291|TDM30567.1
cluster1137	5	Q2FY79	GO:0000156; F:phosphorelay response regulator activity; IBA:GO_Central	ATCC_51835|TDM28273.1;DPC7170|TDM17552.1;DPC7171|TDM25503.1;ATCC13548|PNZ74369.1;DPC6291|TDM31328.1
cluster1138	5	P0A393	GO:0006552; P:leucine catabolic process; IEA:UniProtKB-UniPathway	ATCC_51835|TDM28250.1;DPC7170|TDM17720.1;DPC7171|TDM25480.1;ATCC13548|PNZ74346.1;DPC6291|TDM31305.1
cluster1139	5	O31779	N/A	ATCC_51835|TDM28455.1;DPC7170|TDM18922.1;DPC7171|TDM25239.1;ATCC13548|PNZ74566.1;DPC6291|TDM29168.1
cluster1140	5	P39342	N/A	ATCC_51835|TDM26723.1;DPC7170|TDM16028.1;DPC7171|TDM24006.1;ATCC13548|PNZ74921.1;DPC6291|TDM28818.1
cluster1141	5	Q6GDN2	GO:0016747; F:transferase activity, transferring acyl groups other than amino-acyl groups; IEA:InterPro	ATCC_51835|TDM27534.1;DPC7170|TDM15230.1;DPC7171|TDM26531.1;ATCC13548|PNZ71839.1;DPC6291|TDM30437.1
cluster1142	5	Q99VA6	GO:0006633; P:fatty acid biosynthetic process; IEA:UniProtKB-UniPathway	ATCC_51835|TDM27113.1;DPC7170|TDM19441.1;DPC7171|TDM23237.1;ATCC13548|PNZ72313.1;DPC6291|TDM27784.1
cluster1143	5	P50727	GO:0005506; F:iron ion binding; IEA:InterPro	ATCC_51835|TDM28561.1;DPC7170|TDM17693.1;DPC7171|TDM25597.1;ATCC13548|PNZ74389.1;DPC6291|TDM31437.1
cluster1144	5	P64324	GO:0006281; P:DNA repair; IEA:UniProtKB-KW	ATCC_51835|TDM28535.1;DPC7170|TDM19003.1;DPC7171|TDM25946.1;ATCC13548|PNZ74645.1;DPC6291|TDM29255.1
cluster1145	5	B9E8Q2	GO:0006412; P:translation; IEA:UniProtKB-UniRule	ATCC_51835|TDM25456.1;DPC7170|TDM16476.1;DPC7171|TDM25397.1;ATCC13548|PNZ70137.1;DPC6291|TDM29035.1
cluster1146	5	N/A	N/A	ATCC_51835|TDM26810.1;DPC7170|TDM19198.1;DPC7171|TDM21078.1;ATCC13548|PNZ75045.1;DPC6291|TDM29451.1
cluster1147	5	B9E6N3	GO:0006260; P:DNA replication; IEA:UniProtKB-UniRule	ATCC_51835|TDM28267.1;DPC7170|TDM17546.1;DPC7171|TDM25497.1;ATCC13548|PNZ74363.1;DPC6291|TDM31322.1
cluster1148	5	Q6GH64	GO:0019253; P:reductive pentose-phosphate cycle; IEA:UniProtKB-UniPathway	ATCC_51835|TDM28418.1;DPC7170|TDM18813.1;DPC7171|TDM25202.1;ATCC13548|PNZ73806.1;DPC6291|TDM29128.1
cluster1149	5	O34436	GO:0035435; P:phosphate ion transmembrane transport; IBA:GO_Central	ATCC_51835|TDM26850.1;DPC7170|TDM19241.1;DPC7171|TDM26139.1;ATCC13548|PNZ74428.1;DPC6291|TDM29489.1
cluster1150	5	N/A	N/A	ATCC_51835|TDM27545.1;DPC7170|TDM15219.1;DPC7171|TDM26520.1;ATCC13548|PNZ71850.1;DPC6291|TDM30426.1
cluster1151	5	P36949	GO:0008643; P:carbohydrate transport; IEA:UniProtKB-KW	ATCC_51835|TDM26796.1;DPC7170|TDM19191.1;DPC7171|TDM21074.1;ATCC13548|PNZ75041.1;DPC6291|TDM29446.1
cluster1152	5	P94440	GO:0016887; F:ATPase activity; IEA:InterPro	ATCC_51835|TDM27531.1;DPC7170|TDM15233.1;DPC7171|TDM26534.1;ATCC13548|PNZ71836.1;DPC6291|TDM30440.1
cluster1153	5	P96704	GO:0006865; P:amino acid transport; IEA:UniProtKB-KW	ATCC_51835|TDM28044.1;DPC7170|TDM16741.1;DPC7171|TDM25704.1;ATCC13548|PNZ71007.1;DPC6291|TDM31021.1
cluster1154	5	B7ICX1	GO:0008295; P:spermidine biosynthetic process; IEA:UniProtKB-UniRule	ATCC_51835|TDM26694.1;DPC7170|TDM13909.1;DPC7171|TDM24037.1;ATCC13548|PNZ73346.1;DPC6291|TDM27822.1
cluster1155	5	P67371	GO:0008289; F:lipid binding; IEA:UniProtKB-KW	ATCC_51835|TDM28334.1;DPC7170|TDM17628.1;DPC7171|TDM25564.1;ATCC13548|PNZ72586.1;DPC6291|TDM31392.1
cluster1156	5	Q9EYQ9	GO:0009401; P:phosphoenolpyruvate-dependent sugar phosphotransferase system; IEA:UniProtKB-KW	ATCC_51835|TDM27200.1;DPC7170|TDM19539.1;DPC7171|TDM25095.1;ATCC13548|PNZ73668.1;DPC6291|TDM29950.1
cluster1157	5	Q49WA6	GO:0000724; P:double-strand break repair via homologous recombination; IEA:UniProtKB-UniRule	ATCC_51835|TDM27102.1;DPC7170|TDM19429.1;DPC7171|TDM23248.1;ATCC13548|PNZ73378.1;DPC6291|TDM27796.1
cluster1158	5	N/A	N/A	ATCC_51835|TDM28441.1;DPC7170|TDM18833.1;DPC7171|TDM25225.1;ATCC13548|PNZ73781.1;DPC6291|TDM29153.1
cluster1159	5	P60121	GO:0009058; P:biosynthetic process; IEA:InterPro	ATCC_51835|TDM25462.1;DPC7170|TDM16482.1;DPC7171|TDM25391.1;ATCC13548|PNZ70131.1;DPC6291|TDM29029.1
cluster1160	5	Q9KTJ6	GO:0048473; P:D-methionine transport; IBA:GO_Central	ATCC_51835|TDM26864.1;DPC7170|TDM19255.1;DPC7171|TDM26153.1;ATCC13548|PNZ74414.1;DPC6291|TDM29503.1
cluster1161	5	Q5HRP0	GO:0046654; P:tetrahydrofolate biosynthetic process; IEA:UniProtKB-UniPathway	ATCC_51835|TDM25641.1;DPC7170|TDM14459.1;DPC7171|TDM22613.1;ATCC13548|PNZ74277.1;DPC6291|TDM28578.1
cluster1162	5	Q58829	GO:0006284; P:base-excision repair; IEA:InterPro	ATCC_51835|TDM25622.1;DPC7170|TDM19176.1;DPC7171|TDM22061.1;ATCC13548|PNZ75020.1;DPC6291|TDM29424.1
cluster1163	5	Q4L7M1	GO:0046474; P:glycerophospholipid biosynthetic process; IEA:UniProtKB-UniRule	ATCC_51835|TDM26712.1;DPC7170|TDM16017.1;DPC7171|TDM24017.1;ATCC13548|PNZ74911.1;DPC6291|TDM28807.1
cluster1164	5	O34329	GO:0005886; C:plasma membrane; IEA:UniProtKB-SubCell	ATCC_51835|TDM27241.1;DPC7170|TDM19581.1;DPC7171|TDM25053.1;ATCC13548|PNZ71680.1;DPC6291|TDM29993.1
cluster1165	5	Q4L741	GO:2001295; P:malonyl-CoA biosynthetic process; IEA:UniProtKB-UniPathway	ATCC_51835|TDM28550.1;DPC7170|TDM16815.1;DPC7171|TDM25802.1;ATCC13548|PNZ71020.1;DPC6291|TDM31429.1
cluster1166	5	P05332	GO:0016747; F:transferase activity, transferring acyl groups other than amino-acyl groups; IEA:InterPro	ATCC_51835|TDM28343.1;DPC7170|TDM17637.1;DPC7171|TDM25573.1;ATCC13548|PNZ72577.1;DPC6291|TDM31401.1
cluster1167	5	O34527	GO:0006355; P:regulation of transcription, DNA-templated; IBA:GO_Central	ATCC_51835|TDM28143.1;DPC7170|TDM17829.1;DPC7171|TDM24898.1;ATCC13548|PNZ73955.1;DPC6291|TDM31121.1
cluster1168	5	P42435	GO:0042128; P:nitrate assimilation; IBA:GO_Central	ATCC_51835|TDM28066.1;DPC7170|TDM16718.1;DPC7171|TDM25725.1;ATCC13548|PNZ73058.1;DPC6291|TDM31042.1
cluster1169	5	Q6GAD9	GO:0009113; P:purine nucleobase biosynthetic process; IEA:InterPro	ATCC_51835|TDM27196.1;DPC7170|TDM19535.1;DPC7171|TDM25099.1;ATCC13548|PNZ73672.1;DPC6291|TDM29946.1
cluster1170	5	O32172	GO:0006364; P:rRNA processing; IBA:GO_Central	ATCC_51835|TDM26984.1;DPC7170|TDM19371.1;DPC7171|TDM23375.1;ATCC13548|PNZ72106.1;DPC6291|TDM29624.1
cluster1171	5	Q8ENB3	GO:0015407; F:monosaccharide-transporting ATPase activity; IEA:UniProtKB-EC	ATCC_51835|TDM26794.1;DPC7170|TDM19189.1;DPC7171|TDM21072.1;ATCC13548|PNZ75039.1;DPC6291|TDM29444.1
cluster1172	5	O07527	GO:0046983; F:protein dimerization activity; IEA:InterPro	ATCC_51835|TDM26084.1;DPC7170|TDM14294.1;DPC7171|TDM24194.1;ATCC13548|PNZ70568.1;DPC6291|TDM27912.1
cluster1173	5	P24138	GO:0055085; P:transmembrane transport; IEA:InterPro	ATCC_51835|TDM27115.1;DPC7170|TDM19443.1;DPC7171|TDM24820.1;ATCC13548|PNZ74757.1;DPC6291|TDM29855.1
cluster1174	5	Q8RMG1	GO:0010133; P:proline catabolic process to glutamate; IEA:UniProtKB-UniPathway	ATCC_51835|TDM27964.1;DPC7170|TDM14051.1;DPC7171|TDM24090.1;ATCC13548|PNZ72236.1;DPC6291|TDM28902.1
cluster1175	5	B9E8E7	GO:0042777; P:plasma membrane ATP synthesis coupled proton transport; IEA:UniProtKB-UniRule	ATCC_51835|TDM26290.1;DPC7170|TDM15119.1;DPC7171|TDM22203.1;ATCC13548|PNZ75174.1;DPC6291|TDM27867.1
cluster1176	5	N/A	N/A	ATCC_51835|TDM26809.1;DPC7170|TDM19197.1;DPC7171|TDM21077.1;ATCC13548|PNZ75044.1;DPC6291|TDM29449.1
cluster1177	5	Q02115	GO:0070726; P:cell wall assembly; IEA:UniProtKB-UniRule	ATCC_51835|TDM26335.1;DPC7170|TDM16535.1;DPC7171|TDM25335.1;ATCC13548|PNZ75130.1;DPC6291|TDM28974.1
cluster1178	5	N/A	N/A	ATCC_51835|TDM27086.1;DPC7170|TDM19416.1;DPC7171|TDM23261.1;ATCC13548|PNZ73391.1;DPC6291|TDM27744.1
cluster1179	5	P0C0P3	GO:0046872; F:metal ion binding; IEA:UniProtKB-KW	ATCC_51835|TDM28203.1;DPC7170|TDM17767.1;DPC7171|TDM24960.1;ATCC13548|PNZ73272.1;DPC6291|TDM31185.1
cluster1180	5	Q4L7Y1	GO:0019277; P:UDP-N-acetylgalactosamine biosynthetic process; IEA:InterPro	ATCC_51835|TDM26286.1;DPC7170|TDM15123.1;DPC7171|TDM22199.1;ATCC13548|PNZ75178.1;DPC6291|TDM27863.1
cluster1181	5	B9EAM9	GO:0055129; P:L-proline biosynthetic process; IEA:UniProtKB-UniPathway	ATCC_51835|TDM27090.1;DPC7170|TDM19420.1;DPC7171|TDM23257.1;ATCC13548|PNZ73387.1;DPC6291|TDM27805.1
cluster1182	5	A7X1E3	GO:0004190; F:aspartic-type endopeptidase activity; IEA:UniProtKB-UniRule	ATCC_51835|TDM27271.1;DPC7170|TDM19049.1;DPC7171|TDM25881.1;ATCC13548|PNZ71710.1;DPC6291|TDM30023.1
cluster1183	5	N/A	N/A	ATCC_51835|TDM27461.1;DPC7170|TDM16238.1;DPC7171|TDM26601.1;ATCC13548|PNZ72289.1;DPC6291|TDM30506.1
cluster1184	5	P96651	GO:0016705; F:oxidoreductase activity, acting on paired donors, with incorporation or reduction of molecular oxygen; IEA:InterPro	ATCC_51835|TDM28144.1;DPC7170|TDM17828.1;DPC7171|TDM24899.1;ATCC13548|PNZ73956.1;DPC6291|TDM31122.1
cluster1185	5	Q8ZRN1	GO:0006865; P:amino acid transport; IEA:UniProtKB-KW	ATCC_51835|TDM26865.1;DPC7170|TDM19256.1;DPC7171|TDM26154.1;ATCC13548|PNZ74413.1;DPC6291|TDM29504.1
cluster1186	5	Q01255	GO:0046685; P:response to arsenic-containing substance; IEA:UniProtKB-KW	ATCC_51835|TDM26102.1;DPC7170|TDM14837.1;DPC7171|TDM20964.1;ATCC13548|PNZ70519.1;DPC6291|TDM27331.1
cluster1187	5	N/A	N/A	ATCC_51835|TDM26928.1;DPC7170|TDM19315.1;DPC7171|TDM26215.1;ATCC13548|PNZ73445.1;DPC6291|TDM29566.1
cluster1188	5	N/A	N/A	ATCC_51835|TDM26933.1;DPC7170|TDM19320.1;DPC7171|TDM26219.1;ATCC13548|PNZ73449.1;DPC6291|TDM29571.1
cluster1189	5	B9E6U1	GO:0016114; P:terpenoid biosynthetic process; IEA:UniProtKB-UniRule	ATCC_51835|TDM28205.1;DPC7170|TDM17765.1;DPC7171|TDM24962.1;ATCC13548|PNZ73270.1;DPC6291|TDM31187.1
cluster1190	5	P29141	GO:0004252; F:serine-type endopeptidase activity; IEA:InterPro	ATCC_51835|TDM26036.1;DPC7170|TDM14820.1;DPC7171|TDM24147.1;ATCC13548|PNZ70521.1;DPC6291|TDM27319.1
cluster1191	5	P13792	GO:0006817; P:phosphate ion transport; IEA:UniProtKB-KW	ATCC_51835|TDM28048.1;DPC7170|TDM16737.1;DPC7171|TDM25708.1;ATCC13548|PNZ71010.1;DPC6291|TDM31025.1
cluster1192	5	O05517	GO:0006474; P:N-terminal protein amino acid acetylation; IEA:InterPro	ATCC_51835|TDM26766.1;DPC7170|TDM14546.1;DPC7171|TDM22743.1;ATCC13548|PNZ74877.1;DPC6291|TDM28663.1
cluster1193	5	N/A	N/A	ATCC_51835|TDM28393.1;DPC7170|TDM13645.1;DPC7171|TDM25178.1;ATCC13548|PNZ72520.1;DPC6291|TDM28702.1
cluster1194	5	B9E9H0	GO:0006089; P:lactate metabolic process; IEA:UniProtKB-UniRule	ATCC_51835|TDM27601.1;DPC7170|TDM15909.1;DPC7171|TDM26458.1;ATCC13548|PNZ71512.1;DPC6291|TDM30364.1
cluster1195	5	Q11RM1	N/A	ATCC_51835|TDM27981.1;DPC7170|TDM16803.1;DPC7171|TDM24107.1;ATCC13548|PNZ72219.1;DPC6291|TDM28920.1
cluster1196	5	O66127	GO:0009234; P:menaquinone biosynthetic process; IEA:UniProtKB-KW	ATCC_51835|TDM28288.1;DPC7170|TDM17567.1;DPC7171|TDM25518.1;ATCC13548|PNZ74384.1;DPC6291|TDM31343.1
cluster1197	5	P54585	GO:0022857; F:transmembrane transporter activity; IEA:InterPro	ATCC_51835|TDM26868.1;DPC7170|TDM19259.1;DPC7171|TDM26157.1;ATCC13548|PNZ73152.1;DPC6291|TDM29507.1
cluster1198	5	N/A	N/A	ATCC_51835|TDM27218.1;DPC7170|TDM19558.1;DPC7171|TDM25076.1;ATCC13548|PNZ73649.1;DPC6291|TDM29969.1
cluster1199	5	O32231	GO:0003723; F:RNA binding; IEA:UniProtKB-UniRule	ATCC_51835|TDM26977.1;DPC7170|TDM19363.1;DPC7171|TDM26263.1;ATCC13548|PNZ73493.1;DPC6291|TDM29616.1
cluster1200	5	O32091	GO:0016787; F:hydrolase activity; IEA:UniProtKB-KW	ATCC_51835|TDM26702.1;DPC7170|TDM16007.1;DPC7171|TDM24028.1;ATCC13548|PNZ73355.1;DPC6291|TDM27813.1
cluster1201	5	Q5HQN3	GO:0046872; F:metal ion binding; IEA:UniProtKB-KW	ATCC_51835|TDM27061.1;DPC7170|TDM19391.1;DPC7171|TDM23286.1;ATCC13548|PNZ72034.1;DPC6291|TDM27768.1
cluster1202	5	Q45581	GO:1901135; P:carbohydrate derivative metabolic process; IEA:InterPro	ATCC_51835|TDM26637.1;DPC7170|TDM14534.1;DPC7171|TDM22731.1;ATCC13548|PNZ74841.1;DPC6291|TDM28623.1
cluster1203	5	P42953	GO:0055085; P:transmembrane transport; IEA:InterPro	ATCC_51835|TDM27094.1;DPC7170|TDM19485.1;DPC7171|TDM24862.1;ATCC13548|PNZ71166.1;DPC6291|TDM29894.1
cluster1204	5	Q5HN60	GO:0008360; P:regulation of cell shape; IEA:UniProtKB-KW	ATCC_51835|TDM26752.1;DPC7170|TDM16064.1;DPC7171|TDM22373.1;ATCC13548|PNZ74950.1;DPC6291|TDM28847.1
cluster1205	5	O32126	N/A	ATCC_51835|TDM27060.1;DPC7170|TDM19390.1;DPC7171|TDM23287.1;ATCC13548|PNZ72035.1;DPC6291|TDM27769.1
cluster1206	5	N/A	N/A	ATCC_51835|TDM26640.1;DPC7170|TDM14531.1;DPC7171|TDM22728.1;ATCC13548|PNZ74844.1;DPC6291|TDM28626.1
cluster1207	5	Q8ESL6	GO:0019262; P:N-acetylneuraminate catabolic process; IEA:UniProtKB-UniPathway	ATCC_51835|TDM26091.1;DPC7170|TDM14287.1;DPC7171|TDM24202.1;ATCC13548|PNZ70576.1;DPC6291|TDM27919.1
cluster1208	5	P39062	GO:0046872; F:metal ion binding; IEA:UniProtKB-KW	ATCC_51835|TDM28007.1;DPC7170|TDM16777.1;DPC7171|TDM24133.1;ATCC13548|PNZ70971.1;DPC6291|TDM28946.1
cluster1209	5	C3P693	GO:0006412; P:translation; IEA:UniProtKB-UniRule	ATCC_51835|TDM27253.1;DPC7170|TDM19067.1;DPC7171|TDM25042.1;ATCC13548|PNZ71692.1;DPC6291|TDM30005.1
cluster1210	5	N/A	N/A	ATCC_51835|TDM26708.1;DPC7170|TDM16079.1;DPC7171|TDM24021.1;ATCC13548|PNZ73362.1;DPC6291|TDM28803.1
cluster1211	5	N/A	N/A	ATCC_51835|TDM26863.1;DPC7170|TDM19254.1;DPC7171|TDM26152.1;ATCC13548|PNZ74416.1;DPC6291|TDM29502.1
cluster1212	5	Q6GH60	GO:0006260; P:DNA replication; IEA:UniProtKB-KW	ATCC_51835|TDM28410.1;DPC7170|TDM18805.1;DPC7171|TDM25194.1;ATCC13548|PNZ73814.1;DPC6291|TDM29120.1
cluster1213	5	Q2G2L3	GO:0019350; P:teichoic acid biosynthetic process; IEA:UniProtKB-UniRule	ATCC_51835|TDM27093.1;DPC7170|TDM19484.1;DPC7171|TDM24861.1;ATCC13548|PNZ71167.1;DPC6291|TDM29893.1
cluster1214	5	N/A	N/A	ATCC_51835|TDM26318.1;DPC7170|TDM15091.1;DPC7171|TDM25318.1;ATCC13548|PNZ75147.1;DPC6291|TDM27031.1
cluster1215	5	P46911	GO:0022900; P:electron transport chain; IEA:GOC	ATCC_51835|TDM28298.1;DPC7170|TDM17591.1;DPC7171|TDM25528.1;ATCC13548|PNZ72622.1;DPC6291|TDM31356.1
cluster1216	5	Q45584	N/A	ATCC_51835|TDM26887.1;DPC7170|TDM19276.1;DPC7171|TDM26174.1;ATCC13548|PNZ73170.1;DPC6291|TDM29525.1
cluster1217	5	B9E9K3	GO:0006412; P:translation; IEA:UniProtKB-UniRule	ATCC_51835|TDM27635.1;DPC7170|TDM17062.1;DPC7171|TDM26424.1;ATCC13548|PNZ74170.1;DPC6291|TDM30315.1
cluster1218	5	O32060	GO:0015655; F:alanine:sodium symporter activity; IEA:InterPro	ATCC_51835|TDM27509.1;DPC7170|TDM15255.1;DPC7171|TDM26556.1;ATCC13548|PNZ72342.1;DPC6291|TDM30461.1
cluster1219	5	C0SP90	GO:0030435; P:sporulation resulting in formation of a cellular spore; IEA:UniProtKB-KW	ATCC_51835|TDM27204.1;DPC7170|TDM19543.1;DPC7171|TDM25091.1;ATCC13548|PNZ73664.1;DPC6291|TDM29954.1
cluster1220	5	O34720	GO:0015942; P:formate metabolic process; IEA:InterPro	ATCC_51835|TDM27225.1;DPC7170|TDM19565.1;DPC7171|TDM25069.1;ATCC13548|PNZ71664.1;DPC6291|TDM29976.1
cluster1221	5	Q5WJP2	GO:0043953; P:protein transport by the Tat complex; IEA:UniProtKB-UniRule	ATCC_51835|TDM26634.1;DPC7170|TDM14537.1;DPC7171|TDM22734.1;ATCC13548|PNZ74838.1;DPC6291|TDM28620.1
cluster1222	5	N/A	N/A	ATCC_51835|TDM27602.1;DPC7170|TDM15910.1;DPC7171|TDM26457.1;ATCC13548|PNZ71511.1;DPC6291|TDM30347.1
cluster1223	5	N/A	N/A	ATCC_51835|TDM26283.1;DPC7170|TDM15126.1;DPC7171|TDM22196.1;ATCC13548|PNZ75181.1;DPC6291|TDM27860.1
cluster1224	5	B9E6W1	GO:0006364; P:rRNA processing; IEA:UniProtKB-UniRule	ATCC_51835|TDM28187.1;DPC7170|TDM17785.1;DPC7171|TDM24943.1;ATCC13548|PNZ73290.1;DPC6291|TDM31167.1
cluster1225	5	B9EB27	GO:0048034; P:heme O biosynthetic process; IEA:UniProtKB-UniRule	ATCC_51835|TDM27237.1;DPC7170|TDM19577.1;DPC7171|TDM25057.1;ATCC13548|PNZ71676.1;DPC6291|TDM29989.1
cluster1226	5	Q4L5Q4	GO:0006541; P:glutamine metabolic process; IEA:UniProtKB-KW	ATCC_51835|TDM27277.1;DPC7170|TDM19043.1;DPC7171|TDM25887.1;ATCC13548|PNZ71716.1;DPC6291|TDM30029.1
cluster1227	5	Q5SJ79	GO:0006119; P:oxidative phosphorylation; IEA:UniProtKB-UniPathway	ATCC_51835|TDM28563.1;DPC7170|TDM17695.1;DPC7171|TDM25599.1;ATCC13548|PNZ72633.1;DPC6291|TDM31439.1
cluster1228	5	P40419	GO:0030435; P:sporulation resulting in formation of a cellular spore; IEA:UniProtKB-KW	ATCC_51835|TDM27615.1;DPC7170|TDM15923.1;DPC7171|TDM26444.1;ATCC13548|PNZ71498.1;DPC6291|TDM30335.1
cluster1229	5	O32135	N/A	ATCC_51835|TDM26997.1;DPC7170|TDM19383.1;DPC7171|TDM23300.1;ATCC13548|PNZ72122.1;DPC6291|TDM27775.1
cluster1230	5	N/A	N/A	ATCC_51835|TDM27467.1;DPC7170|TDM16231.1;DPC7171|TDM26594.1;ATCC13548|PNZ72296.1;DPC6291|TDM30499.1
cluster1231	5	N/A	N/A	ATCC_51835|TDM26679.1;DPC7170|TDM13891.1;DPC7171|TDM24055.1;ATCC13548|PNZ71783.1;DPC6291|TDM27840.1
cluster1232	5	O31775	GO:0046872; F:metal ion binding; IEA:UniProtKB-KW	ATCC_51835|TDM28465.1;DPC7170|TDM18933.1;DPC7171|TDM25249.1;ATCC13548|PNZ74576.1;DPC6291|TDM29178.1
cluster1233	5	Q6GI89	GO:0006436; P:tryptophanyl-tRNA aminoacylation; IEA:UniProtKB-UniRule	ATCC_51835|TDM27119.1;DPC7170|TDM19447.1;DPC7171|TDM24824.1;ATCC13548|PNZ74760.1;DPC6291|TDM29858.1
cluster1234	5	O07513	GO:0009117; P:nucleotide metabolic process; IBA:GO_Central	ATCC_51835|TDM26068.1;DPC7170|TDM14788.1;DPC7171|TDM24178.1;ATCC13548|PNZ70552.1;DPC6291|TDM27739.1
cluster1235	5	P28367	GO:0016149; F:translation release factor activity, codon specific; IEA:UniProtKB-UniRule	ATCC_51835|TDM26950.1;DPC7170|TDM19336.1;DPC7171|TDM26236.1;ATCC13548|PNZ73466.1;DPC6291|TDM29589.1
cluster1236	5	N/A	N/A	ATCC_51835|TDM27496.1;DPC7170|TDM16202.1;DPC7171|TDM26564.1;ATCC13548|PNZ72334.1;DPC6291|TDM30469.1
cluster1237	5	Q6FX92	GO:0006914; P:autophagy; IEA:UniProtKB-KW	ATCC_51835|TDM27527.1;DPC7170|TDM15237.1;DPC7171|TDM26538.1;ATCC13548|PNZ71832.1;DPC6291|TDM30444.1
cluster1238	5	O07603	GO:0008237; F:metallopeptidase activity; IEA:UniProtKB-KW	ATCC_51835|TDM28376.1;DPC7170|TDM17670.1;DPC7171|TDM25157.1;ATCC13548|PNZ72542.1;DPC6291|TDM28680.1
cluster1239	5	Q891X1	GO:0046677; P:response to antibiotic; IEA:UniProtKB-KW	ATCC_51835|TDM28009.1;DPC7170|TDM16775.1;DPC7171|TDM24135.1;ATCC13548|PNZ70973.1;DPC6291|TDM28948.1
cluster1240	5	P37251	GO:0009099; P:valine biosynthetic process; IEA:UniProtKB-UniPathway	ATCC_51835|TDM28486.1;DPC7170|TDM18954.1;DPC7171|TDM26002.1;ATCC13548|PNZ74596.1;DPC6291|TDM29199.1
cluster1241	5	B1HQC2	GO:0044205; P:'de novo' UMP biosynthetic process; IEA:UniProtKB-UniPathway	ATCC_51835|TDM27279.1;DPC7170|TDM19041.1;DPC7171|TDM25889.1;ATCC13548|PNZ71718.1;DPC6291|TDM30031.1
cluster1242	5	Q8VQ71	GO:0015628; P:protein secretion by the type II secretion system; IEA:InterPro	ATCC_51835|TDM28559.1;DPC7170|TDM17899.1;DPC7171|TDM24996.1;ATCC13548|PNZ73306.1;DPC6291|TDM31278.1
cluster1243	5	B9EB60	GO:0006428; P:isoleucyl-tRNA aminoacylation; IEA:UniProtKB-UniRule	ATCC_51835|TDM27270.1;DPC7170|TDM19050.1;DPC7171|TDM25025.1;ATCC13548|PNZ71709.1;DPC6291|TDM30022.1
cluster1244	5	G2JZ42	GO:0022857; F:transmembrane transporter activity; IEA:InterPro	ATCC_51835|TDM27952.1;DPC7170|TDM14063.1;DPC7171|TDM24078.1;ATCC13548|PNZ74082.1;DPC6291|TDM28890.1
cluster1245	5	B9EC41	N/A	ATCC_51835|TDM28316.1;DPC7170|TDM17609.1;DPC7171|TDM25546.1;ATCC13548|PNZ72604.1;DPC6291|TDM31374.1
cluster1246	5	Q60048	GO:0046686; P:response to cadmium ion; IEA:UniProtKB-KW	ATCC_51835|TDM26678.1;DPC7170|TDM13890.1;DPC7171|TDM24065.1;ATCC13548|PNZ71788.1;DPC6291|TDM27846.1
cluster1247	5	Q7BHL7	GO:0005886; C:plasma membrane; IEA:UniProtKB-SubCell	ATCC_51835|TDM28395.1;DPC7170|TDM13647.1;DPC7171|TDM25180.1;ATCC13548|PNZ72630.1;DPC6291|TDM28704.1
cluster1248	5	N/A	N/A	ATCC_51835|TDM26347.1;DPC7170|TDM16523.1;DPC7171|TDM25348.1;ATCC13548|PNZ71868.1;DPC6291|TDM28986.1
cluster1249	5	A8F998	GO:0006412; P:translation; IEA:UniProtKB-UniRule	ATCC_51835|TDM27636.1;DPC7170|TDM17063.1;DPC7171|TDM26423.1;ATCC13548|PNZ74171.1;DPC6291|TDM30314.1
cluster1250	5	Q5HRN1	GO:0006355; P:regulation of transcription, DNA-templated; IEA:InterPro	ATCC_51835|TDM25289.1;DPC7170|TDM16451.1;DPC7171|TDM25423.1;ATCC13548|PNZ70162.1;DPC6291|TDM29061.1
cluster1251	5	Q5HDX9	GO:0044209; P:AMP salvage; IEA:UniProtKB-UniPathway	ATCC_51835|TDM27644.1;DPC7170|TDM17071.1;DPC7171|TDM26415.1;ATCC13548|PNZ74179.1;DPC6291|TDM30306.1
cluster1252	5	P33014	N/A	ATCC_51835|TDM26822.1;DPC7170|TDM19213.1;DPC7171|TDM26111.1;ATCC13548|PNZ74455.1;DPC6291|TDM29462.1
cluster1253	5	Q4LAK0	GO:0044208; P:'de novo' AMP biosynthetic process; IEA:UniProtKB-UniPathway	ATCC_51835|TDM27437.1;DPC7170|TDM14241.1;DPC7171|TDM20973.1;ATCC13548|PNZ71616.1;DPC6291|TDM30541.1
cluster1254	5	N/A	N/A	ATCC_51835|TDM26676.1;DPC7170|TDM13888.1;DPC7171|TDM24056.1;ATCC13548|PNZ71786.1;DPC6291|TDM27843.1
cluster1255	5	Q49XV0	GO:0055129; P:L-proline biosynthetic process; IEA:UniProtKB-UniPathway	ATCC_51835|TDM28259.1;DPC7170|TDM17538.1;DPC7171|TDM25489.1;ATCC13548|PNZ74355.1;DPC6291|TDM31314.1
cluster1256	5	B9E8M1	GO:0009249; P:protein lipoylation; IEA:UniProtKB-UniRule	ATCC_51835|TDM26366.1;DPC7170|TDM16505.1;DPC7171|TDM25367.1;ATCC13548|PNZ72807.1;DPC6291|TDM29005.1
cluster1257	5	O34993	GO:0016746; F:transferase activity, transferring acyl groups; IEA:UniProtKB-KW	ATCC_51835|TDM26961.1;DPC7170|TDM19347.1;DPC7171|TDM26247.1;ATCC13548|PNZ73477.1;DPC6291|TDM29600.1
cluster1258	5	N/A	N/A	ATCC_51835|TDM27948.1;DPC7170|TDM14067.1;DPC7171|TDM24074.1;ATCC13548|PNZ74078.1;DPC6291|TDM28886.1
cluster1259	5	B9E9K7	GO:0006412; P:translation; IEA:UniProtKB-UniRule	ATCC_51835|TDM27639.1;DPC7170|TDM17066.1;DPC7171|TDM26420.1;ATCC13548|PNZ74174.1;DPC6291|TDM30311.1
cluster1260	5	Q8VQ15	GO:0004784; F:superoxide dismutase activity; IEA:UniProtKB-EC	ATCC_51835|TDM28207.1;DPC7170|TDM17763.1;DPC7171|TDM24964.1;ATCC13548|PNZ73268.1;DPC6291|TDM31189.1
cluster1261	5	O07598	GO:0046872; F:metal ion binding; IEA:UniProtKB-KW	ATCC_51835|TDM25460.1;DPC7170|TDM16480.1;DPC7171|TDM25393.1;ATCC13548|PNZ70133.1;DPC6291|TDM29031.1
cluster1262	5	O07585	GO:0050660; F:flavin adenine dinucleotide binding; IEA:InterPro	ATCC_51835|TDM26901.1;DPC7170|TDM19290.1;DPC7171|TDM26189.1;ATCC13548|PNZ73185.1;DPC6291|TDM29540.1
cluster1263	5	Q45068	GO:0015655; F:alanine:sodium symporter activity; IEA:InterPro	ATCC_51835|TDM28567.1;DPC7170|TDM19078.1;DPC7171|TDM25255.1;ATCC13548|PNZ73826.1;DPC6291|TDM28717.1
cluster1264	5	Q04454	GO:0005886; C:plasma membrane; IEA:UniProtKB-SubCell	ATCC_51835|TDM27243.1;DPC7170|TDM19077.1;DPC7171|TDM25051.1;ATCC13548|PNZ71682.1;DPC6291|TDM29995.1
cluster1265	5	H1ZZA4	GO:0004497; F:monooxygenase activity; IEA:UniProtKB-KW	ATCC_51835|TDM26680.1;DPC7170|TDM13892.1;DPC7171|TDM24054.1;ATCC13548|PNZ71782.1;DPC6291|TDM27839.1
cluster1266	5	P42332	GO:0046677; P:response to antibiotic; IEA:UniProtKB-KW	ATCC_51835|TDM26653.1;DPC7170|TDM14516.1;DPC7171|TDM22707.1;ATCC13548|PNZ72852.1;DPC6291|TDM28646.1
cluster1267	5	P42953	GO:0055085; P:transmembrane transport; IEA:InterPro	ATCC_51835|TDM27171.1;DPC7170|TDM19498.1;DPC7171|TDM24875.1;ATCC13548|PNZ75079.1;DPC6291|TDM29907.1
cluster1268	5	B9E745	GO:0006782; P:protoporphyrinogen IX biosynthetic process; IEA:UniProtKB-UniPathway	ATCC_51835|TDM28100.1;DPC7170|TDM17872.1;DPC7171|TDM25759.1;ATCC13548|PNZ73913.1;DPC6291|TDM31078.1
cluster1269	5	O31704	GO:0006777; P:Mo-molybdopterin cofactor biosynthetic process; IEA:UniProtKB-KW	ATCC_51835|TDM27579.1;DPC7170|TDM15886.1;DPC7171|TDM26484.1;ATCC13548|PNZ71538.1;DPC6291|TDM30390.1
cluster1270	5	Q49XM7	GO:0006355; P:regulation of transcription, DNA-templated; IEA:InterPro	ATCC_51835|TDM28344.1;DPC7170|TDM17638.1;DPC7171|TDM25574.1;ATCC13548|PNZ72576.1;DPC6291|TDM31402.1
cluster1271	5	B9EBE9	GO:0003743; F:translation initiation factor activity; IEA:UniProtKB-UniRule	ATCC_51835|TDM28490.1;DPC7170|TDM18958.1;DPC7171|TDM25991.1;ATCC13548|PNZ74600.1;DPC6291|TDM29210.1
cluster1272	5	Q6GJE0	GO:0006535; P:cysteine biosynthetic process from serine; IEA:InterPro	ATCC_51835|TDM25305.1;DPC7170|TDM16538.1;DPC7171|TDM25414.1;ATCC13548|PNZ70153.1;DPC6291|TDM29052.1
cluster1273	5	P12012	GO:0046177; P:D-gluconate catabolic process; IEA:UniProtKB-UniPathway	ATCC_51835|TDM26854.1;DPC7170|TDM19245.1;DPC7171|TDM26143.1;ATCC13548|PNZ74424.1;DPC6291|TDM29493.1
cluster1274	5	O34610	GO:0006829; P:zinc ion transport; IEA:UniProtKB-KW	ATCC_51835|TDM28557.1;DPC7170|TDM17768.1;DPC7171|TDM24959.1;ATCC13548|PNZ73273.1;DPC6291|TDM31184.1
cluster1275	5	P23973	GO:0009697; P:salicylic acid biosynthetic process; IBA:GO_Central	ATCC_51835|TDM26055.1;DPC7170|TDM14801.1;DPC7171|TDM24165.1;ATCC13548|PNZ70539.1;DPC6291|TDM27726.1
cluster1276	5	Q2G2M4	GO:0006364; P:rRNA processing; IEA:UniProtKB-UniRule	ATCC_51835|TDM25299.1;DPC7170|TDM16461.1;DPC7171|TDM25412.1;ATCC13548|PNZ70151.1;DPC6291|TDM29050.1
cluster1277	5	O34481	GO:0003677; F:DNA binding; IEA:UniProtKB-UniRule	ATCC_51835|TDM28148.1;DPC7170|TDM17824.1;DPC7171|TDM24903.1;ATCC13548|PNZ73960.1;DPC6291|TDM31126.1
cluster1278	5	O31716	GO:0016887; F:ATPase activity; IEA:InterPro	ATCC_51835|TDM28366.1;DPC7170|TDM17660.1;DPC7171|TDM25595.1;ATCC13548|PNZ72554.1;DPC6291|TDM31424.1
cluster1279	5	P54551	GO:0006526; P:arginine biosynthetic process; IBA:GO_Central	ATCC_51835|TDM27151.1;DPC7170|TDM19479.1;DPC7171|TDM24856.1;ATCC13548|PNZ71172.1;DPC6291|TDM29888.1
cluster1280	5	O32163	GO:0016226; P:iron-sulfur cluster assembly; IEA:InterPro	ATCC_51835|TDM26992.1;DPC7170|TDM19378.1;DPC7171|TDM23369.1;ATCC13548|PNZ72099.1;DPC6291|TDM29632.1
cluster1281	5	N/A	N/A	ATCC_51835|TDM27210.1;DPC7170|TDM19550.1;DPC7171|TDM25084.1;ATCC13548|PNZ73657.1;DPC6291|TDM29961.1
cluster1282	5	Q8R6L9	GO:0055085; P:transmembrane transport; IEA:InterPro	ATCC_51835|TDM27410.1;DPC7170|TDM14268.1;DPC7171|TDM23203.1;ATCC13548|PNZ73109.1;DPC6291|TDM30566.1
cluster1283	5	B9E9M3	GO:0006412; P:translation; IEA:UniProtKB-UniRule	ATCC_51835|TDM27654.1;DPC7170|TDM17081.1;DPC7171|TDM26405.1;ATCC13548|PNZ74190.1;DPC6291|TDM30296.1
cluster1284	5	N/A	N/A	ATCC_51835|TDM26907.1;DPC7170|TDM19296.1;DPC7171|TDM26195.1;ATCC13548|PNZ73191.1;DPC6291|TDM29546.1
cluster1285	5	N/A	N/A	ATCC_51835|TDM28374.1;DPC7170|TDM17668.1;DPC7171|TDM20971.1;ATCC13548|PNZ72544.1;DPC6291|TDM28678.1
cluster1286	5	N/A	N/A	ATCC_51835|TDM26295.1;DPC7170|TDM15114.1;DPC7171|TDM22209.1;ATCC13548|PNZ75169.1;DPC6291|TDM27873.1
cluster1287	5	N/A	N/A	ATCC_51835|TDM28391.1;DPC7170|TDM17687.1;DPC7171|TDM25176.1;ATCC13548|PNZ72523.1;DPC6291|TDM28699.1
cluster1288	5	O32171	GO:0006662; P:glycerol ether metabolic process; IEA:InterPro	ATCC_51835|TDM26985.1;DPC7170|TDM19372.1;DPC7171|TDM23391.1;ATCC13548|PNZ72105.1;DPC6291|TDM29625.1
cluster1289	5	Q2FDM1	GO:0005576; C:extracellular region; IEA:UniProtKB-SubCell	ATCC_51835|TDM25612.1;DPC7170|TDM19181.1;DPC7171|TDM22054.1;ATCC13548|PNZ75027.1;DPC6291|TDM29431.1
cluster1290	5	B9E6S1	GO:0009423; P:chorismate biosynthetic process; IEA:UniProtKB-UniPathway	ATCC_51835|TDM28228.1;DPC7170|TDM17742.1;DPC7171|TDM24985.1;ATCC13548|PNZ73248.1;DPC6291|TDM31283.1
cluster1291	5	C5D6M5	GO:0006782; P:protoporphyrinogen IX biosynthetic process; IEA:UniProtKB-UniPathway	ATCC_51835|TDM26064.1;DPC7170|TDM14792.1;DPC7171|TDM24174.1;ATCC13548|PNZ70548.1;DPC6291|TDM27735.1
cluster1292	5	O34528	GO:0030174; P:regulation of DNA-dependent DNA replication initiation; IBA:GO_Central	ATCC_51835|TDM28142.1;DPC7170|TDM17830.1;DPC7171|TDM24897.1;ATCC13548|PNZ73954.1;DPC6291|TDM31120.1
cluster1293	5	P19769	GO:0032196; P:transposition; IEA:UniProtKB-KW	ATCC_51835|TDM24893.1;DPC7170|TDM13466.1;DPC7171|TDM20508.1;ATCC13548|PNZ72551.1;DPC6291|TDM27011.1
cluster1294	5	P37580	GO:0055072; P:iron ion homeostasis; IEA:UniProtKB-KW	ATCC_51835|TDM27560.1;DPC7170|TDM15205.1;DPC7171|TDM26505.1;ATCC13548|PNZ71865.1;DPC6291|TDM30411.1
cluster1295	5	P39483	GO:0047936; F:glucose 1-dehydrogenase [NAD(P)] activity; IEA:UniProtKB-EC	ATCC_51835|TDM27614.1;DPC7170|TDM15922.1;DPC7171|TDM26445.1;ATCC13548|PNZ71499.1;DPC6291|TDM30336.1
cluster1296	5	O07605	GO:0015813; P:L-glutamate transmembrane transport; IEA:InterPro	ATCC_51835|TDM26080.1;DPC7170|TDM14297.1;DPC7171|TDM24190.1;ATCC13548|PNZ70564.1;DPC6291|TDM27908.1
cluster1297	5	B9EAG4	GO:0043937; P:regulation of sporulation; IEA:InterPro	ATCC_51835|TDM26966.1;DPC7170|TDM19352.1;DPC7171|TDM26252.1;ATCC13548|PNZ73482.1;DPC6291|TDM29605.1
cluster1298	5	P32729	GO:0042254; P:ribosome biogenesis; IEA:InterPro	ATCC_51835|TDM28491.1;DPC7170|TDM18959.1;DPC7171|TDM25990.1;ATCC13548|PNZ74601.1;DPC6291|TDM29211.1
cluster1299	5	Q0SWV5	N/A	ATCC_51835|TDM27533.1;DPC7170|TDM15231.1;DPC7171|TDM26532.1;ATCC13548|PNZ71838.1;DPC6291|TDM30438.1
cluster1300	5	N/A	N/A	ATCC_51835|TDM27197.1;DPC7170|TDM19536.1;DPC7171|TDM25098.1;ATCC13548|PNZ73671.1;DPC6291|TDM29947.1
cluster1301	5	Q4L4T1	GO:0016226; P:iron-sulfur cluster assembly; IEA:InterPro	ATCC_51835|TDM26993.1;DPC7170|TDM19379.1;DPC7171|TDM23368.1;ATCC13548|PNZ72098.1;DPC6291|TDM29633.1
cluster1302	5	N/A	N/A	ATCC_51835|TDM26388.1;DPC7170|TDM16485.1;DPC7171|TDM25388.1;ATCC13548|PNZ70128.1;DPC6291|TDM29026.1
cluster1303	5	P49022	GO:0005886; C:plasma membrane; IEA:UniProtKB-SubCell	ATCC_51835|TDM27542.1;DPC7170|TDM15222.1;DPC7171|TDM26523.1;ATCC13548|PNZ71847.1;DPC6291|TDM30429.1
cluster1304	5	P0C0M6	GO:0045892; P:negative regulation of transcription, DNA-templated; IEA:InterPro	ATCC_51835|TDM25277.1;DPC7170|TDM13876.1;DPC7171|TDM21098.1;ATCC13548|PNZ72925.1;DPC6291|TDM27366.1
cluster1305	5	A7X1C2	GO:0008360; P:regulation of cell shape; IEA:UniProtKB-KW	ATCC_51835|TDM27259.1;DPC7170|TDM19061.1;DPC7171|TDM25036.1;ATCC13548|PNZ71698.1;DPC6291|TDM30011.1
cluster1306	5	N/A	N/A	ATCC_51835|TDM26325.1;DPC7170|TDM15084.1;DPC7171|TDM25325.1;ATCC13548|PNZ75140.1;DPC6291|TDM27023.1
cluster1307	5	Q4L8Q7	GO:0046983; F:protein dimerization activity; IEA:InterPro	ATCC_51835|TDM27670.1;DPC7170|TDM15878.1;DPC7171|TDM26497.1;ATCC13548|PNZ71561.1;DPC6291|TDM30403.1
cluster1308	5	P54465	GO:0005886; C:plasma membrane; IBA:GO_Central	ATCC_51835|TDM28182.1;DPC7170|TDM17901.1;DPC7171|TDM24938.1;ATCC13548|PNZ73308.1;DPC6291|TDM31162.1
cluster1309	5	P0C0Q7	GO:0006355; P:regulation of transcription, DNA-templated; IEA:InterPro	ATCC_51835|TDM25276.1;DPC7170|TDM13875.1;DPC7171|TDM21097.1;ATCC13548|PNZ72926.1;DPC6291|TDM27365.1
cluster1310	5	O31615	GO:0006813; P:potassium ion transport; IEA:InterPro	ATCC_51835|TDM27132.1;DPC7170|TDM19460.1;DPC7171|TDM24837.1;ATCC13548|PNZ74773.1;DPC6291|TDM29871.1
cluster1311	5	A7X0G0	GO:0006814; P:sodium ion transport; IEA:UniProtKB-KW	ATCC_51835|TDM27081.1;DPC7170|TDM19411.1;DPC7171|TDM23266.1;ATCC13548|PNZ73396.1;DPC6291|TDM27749.1
cluster1312	5	B9DNC9	GO:0006435; P:threonyl-tRNA aminoacylation; IEA:UniProtKB-UniRule	ATCC_51835|TDM28060.1;DPC7170|TDM16725.1;DPC7171|TDM25719.1;ATCC13548|PNZ73051.1;DPC6291|TDM31036.1
cluster1313	5	O86963	GO:0006650; P:glycerophospholipid metabolic process; IEA:UniProtKB-UniPathway	ATCC_51835|TDM27474.1;DPC7170|TDM16224.1;DPC7171|TDM26587.1;ATCC13548|PNZ72303.1;DPC6291|TDM30492.1
cluster1314	5	Q7BVT7	GO:0043565; F:sequence-specific DNA binding; IEA:InterPro	ATCC_51835|TDM26710.1;DPC7170|TDM16015.1;DPC7171|TDM24019.1;ATCC13548|PNZ74909.1;DPC6291|TDM28805.1
cluster1315	5	P49786	GO:0006633; P:fatty acid biosynthetic process; IEA:UniProtKB-UniPathway	ATCC_51835|TDM28236.1;DPC7170|TDM17734.1;DPC7171|TDM25466.1;ATCC13548|PNZ71233.1;DPC6291|TDM31291.1
cluster1316	5	B9E6V7	GO:0006281; P:DNA repair; IEA:UniProtKB-UniRule	ATCC_51835|TDM28190.1;DPC7170|TDM17781.1;DPC7171|TDM24947.1;ATCC13548|PNZ73286.1;DPC6291|TDM31171.1
cluster1317	5	Q4L8T8	GO:0006979; P:response to oxidative stress; IEA:UniProtKB-UniRule	ATCC_51835|TDM26737.1;DPC7170|TDM16049.1;DPC7171|TDM22359.1;ATCC13548|PNZ74935.1;DPC6291|TDM28832.1
cluster1318	5	B9E8V8	GO:0000179; F:rRNA (adenine-N6,N6-)-dimethyltransferase activity; IEA:InterPro	ATCC_51835|TDM25662.1;DPC7170|TDM14480.1;DPC7171|TDM22634.1;ATCC13548|PNZ74297.1;DPC6291|TDM28599.1
cluster1319	5	P54570	GO:0019693; P:ribose phosphate metabolic process; IBA:GO_Central	ATCC_51835|TDM28263.1;DPC7170|TDM17542.1;DPC7171|TDM25493.1;ATCC13548|PNZ74359.1;DPC6291|TDM31318.1
cluster1320	5	C0SPB4	GO:0016887; F:ATPase activity; IEA:InterPro	ATCC_51835|TDM27421.1;DPC7170|TDM14257.1;DPC7171|TDM23192.1;ATCC13548|PNZ73120.1;DPC6291|TDM30555.1
cluster1321	5	P08066	GO:0006099; P:tricarboxylic acid cycle; IEA:UniProtKB-UniPathway	ATCC_51835|TDM28090.1;DPC7170|TDM17882.1;DPC7171|TDM25749.1;ATCC13548|PNZ73902.1;DPC6291|TDM31067.1
cluster1322	5	N/A	N/A	ATCC_51835|TDM27486.1;DPC7170|TDM16211.1;DPC7171|TDM26575.1;ATCC13548|PNZ72325.1;DPC6291|TDM30480.1
cluster1323	5	Q49ZD9	GO:0055085; P:transmembrane transport; IEA:InterPro	ATCC_51835|TDM27651.1;DPC7170|TDM17078.1;DPC7171|TDM26408.1;ATCC13548|PNZ74187.1;DPC6291|TDM30299.1
cluster1324	5	B9E7E5	GO:0006437; P:tyrosyl-tRNA aminoacylation; IEA:UniProtKB-UniRule	ATCC_51835|TDM28010.1;DPC7170|TDM16774.1;DPC7171|TDM24136.1;ATCC13548|PNZ70974.1;DPC6291|TDM28949.1
cluster1325	5	O34546	GO:0055085; P:transmembrane transport; IEA:InterPro	ATCC_51835|TDM27979.1;DPC7170|TDM16805.1;DPC7171|TDM24105.1;ATCC13548|PNZ72221.1;DPC6291|TDM28918.1
cluster1326	5	Q4L6T5	GO:0006412; P:translation; IEA:UniProtKB-UniRule	ATCC_51835|TDM28172.1;DPC7170|TDM17799.1;DPC7171|TDM24927.1;ATCC13548|PNZ73304.1;DPC6291|TDM31151.1
cluster1327	5	Q9KMU6	GO:0006508; P:proteolysis; ISS:TIGR	ATCC_51835|TDM26885.1;DPC7170|TDM19274.1;DPC7171|TDM26172.1;ATCC13548|PNZ73168.1;DPC6291|TDM29523.1
cluster1328	5	Q6GB72	GO:0009432; P:SOS response; IEA:UniProtKB-UniRule	ATCC_51835|TDM26957.1;DPC7170|TDM19343.1;DPC7171|TDM26243.1;ATCC13548|PNZ73473.1;DPC6291|TDM29596.1
cluster1329	5	Q57664	GO:0006012; P:galactose metabolic process; IEA:UniProtKB-UniPathway	ATCC_51835|TDM27182.1;DPC7170|TDM19494.1;DPC7171|TDM24871.1;ATCC13548|PNZ71158.1;DPC6291|TDM29903.1
cluster1330	5	P54458	GO:0008168; F:methyltransferase activity; IEA:UniProtKB-KW	ATCC_51835|TDM28166.1;DPC7170|TDM17805.1;DPC7171|TDM24921.1;ATCC13548|PNZ73978.1;DPC6291|TDM31145.1
cluster1331	5	P58253	GO:0030435; P:sporulation resulting in formation of a cellular spore; IEA:UniProtKB-KW	ATCC_51835|TDM28247.1;DPC7170|TDM17723.1;DPC7171|TDM25477.1;ATCC13548|PNZ74343.1;DPC6291|TDM31302.1
cluster1332	5	B9E719	GO:0009432; P:SOS response; IEA:UniProtKB-UniRule	ATCC_51835|TDM28126.1;DPC7170|TDM17846.1;DPC7171|TDM25785.1;ATCC13548|PNZ73939.1;DPC6291|TDM31104.1
cluster1333	5	N/A	N/A	ATCC_51835|TDM26811.1;DPC7170|TDM19199.1;DPC7171|TDM21079.1;ATCC13548|PNZ75046.1;DPC6291|TDM29452.1
cluster1334	5	P21543	GO:0000272; P:polysaccharide catabolic process; IEA:UniProtKB-KW	ATCC_51835|TDM27105.1;DPC7170|TDM19432.1;DPC7171|TDM23245.1;ATCC13548|PNZ73375.1;DPC6291|TDM27793.1
cluster1335	5	P50729	GO:0006281; P:DNA repair; IBA:GO_Central	ATCC_51835|TDM28277.1;DPC7170|TDM17556.1;DPC7171|TDM25507.1;ATCC13548|PNZ74373.1;DPC6291|TDM31332.1
cluster1336	5	P54452	GO:0016791; F:phosphatase activity; IBA:GO_Central	ATCC_51835|TDM28159.1;DPC7170|TDM17812.1;DPC7171|TDM24914.1;ATCC13548|PNZ73971.1;DPC6291|TDM31138.1
cluster1337	5	Q5HN50	GO:0006355; P:regulation of transcription, DNA-templated; IEA:InterPro	ATCC_51835|TDM26743.1;DPC7170|TDM16055.1;DPC7171|TDM22364.1;ATCC13548|PNZ74941.1;DPC6291|TDM28838.1
cluster1338	5	O34641	GO:0016887; F:ATPase activity; IEA:InterPro	ATCC_51835|TDM26861.1;DPC7170|TDM19252.1;DPC7171|TDM26150.1;ATCC13548|PNZ74418.1;DPC6291|TDM29500.1
cluster1339	5	Q5HHB9	GO:0008236; F:serine-type peptidase activity; IEA:InterPro	ATCC_51835|TDM27293.1;DPC7170|TDM19029.1;DPC7171|TDM25903.1;ATCC13548|PNZ72915.1;DPC6291|TDM30045.1
cluster1340	5	N/A	N/A	ATCC_51835|TDM27403.1;DPC7170|TDM13565.1;DPC7171|TDM23210.1;ATCC13548|PNZ73102.1;DPC6291|TDM30573.1
cluster1341	5	Q4L7W0	GO:0010501; P:RNA secondary structure unwinding; IEA:InterPro	ATCC_51835|TDM25267.1;DPC7170|TDM13866.1;DPC7171|TDM21088.1;ATCC13548|PNZ72935.1;DPC6291|TDM27357.1
cluster1342	5	Q4L3R9	N/A	ATCC_51835|TDM26365.1;DPC7170|TDM16506.1;DPC7171|TDM25366.1;ATCC13548|PNZ72808.1;DPC6291|TDM29004.1
cluster1343	5	Q49XM5	GO:0006099; P:tricarboxylic acid cycle; IEA:InterPro	ATCC_51835|TDM28346.1;DPC7170|TDM17640.1;DPC7171|TDM25576.1;ATCC13548|PNZ72574.1;DPC6291|TDM31404.1
cluster1344	5	Q5HRN7	GO:0006430; P:lysyl-tRNA aminoacylation; IEA:UniProtKB-UniRule	ATCC_51835|TDM25637.1;DPC7170|TDM14455.1;DPC7171|TDM22609.1;ATCC13548|PNZ74273.1;DPC6291|TDM28574.1
cluster1345	5	Q5HNX4	GO:0005886; C:plasma membrane; IEA:UniProtKB-SubCell	ATCC_51835|TDM28183.1;DPC7170|TDM17789.1;DPC7171|TDM24939.1;ATCC13548|PNZ73294.1;DPC6291|TDM31163.1
cluster1346	5	B9EAD7	GO:0043171; P:peptide catabolic process; IEA:UniProtKB-UniRule	ATCC_51835|TDM26938.1;DPC7170|TDM19324.1;DPC7171|TDM26224.1;ATCC13548|PNZ73454.1;DPC6291|TDM29577.1
cluster1347	5	B9E922	GO:0070038; F:rRNA (pseudouridine-N3-)-methyltransferase activity; IEA:UniProtKB-UniRule	ATCC_51835|TDM27444.1;DPC7170|TDM16276.1;DPC7171|TDM22171.1;ATCC13548|PNZ73577.1;DPC6291|TDM30534.1
cluster1348	5	Q8XNI5	GO:0009432; P:SOS response; IEA:UniProtKB-UniRule	ATCC_51835|TDM27462.1;DPC7170|TDM16237.1;DPC7171|TDM26600.1;ATCC13548|PNZ72290.1;DPC6291|TDM30505.1
cluster1349	5	Q49WL4	N/A	ATCC_51835|TDM27208.1;DPC7170|TDM19548.1;DPC7171|TDM25086.1;ATCC13548|PNZ73659.1;DPC6291|TDM29959.1
cluster1350	5	B9E8V3	GO:0030435; P:sporulation resulting in formation of a cellular spore; IEA:InterPro	ATCC_51835|TDM25657.1;DPC7170|TDM14475.1;DPC7171|TDM22629.1;ATCC13548|PNZ74292.1;DPC6291|TDM28594.1
cluster1351	5	O34653	GO:0006633; P:fatty acid biosynthetic process; IEA:UniProtKB-KW	ATCC_51835|TDM27584.1;DPC7170|TDM15891.1;DPC7171|TDM26479.1;ATCC13548|PNZ71533.1;DPC6291|TDM30385.1
cluster1352	5	Q65P99	GO:0006412; P:translation; IEA:UniProtKB-UniRule	ATCC_51835|TDM27631.1;DPC7170|TDM17058.1;DPC7171|TDM26428.1;ATCC13548|PNZ74166.1;DPC6291|TDM30319.1
cluster1353	5	Q927E6	GO:0019563; P:glycerol catabolic process; IEA:UniProtKB-UniPathway	ATCC_51835|TDM26826.1;DPC7170|TDM19217.1;DPC7171|TDM26116.1;ATCC13548|PNZ74451.1;DPC6291|TDM29466.1
cluster1354	5	N/A	N/A	ATCC_51835|TDM26687.1;DPC7170|TDM13902.1;DPC7171|TDM24044.1;ATCC13548|PNZ73339.1;DPC6291|TDM27829.1
cluster1355	5	N/A	N/A	ATCC_51835|TDM28112.1;DPC7170|TDM17860.1;DPC7171|TDM25771.1;ATCC13548|PNZ73925.1;DPC6291|TDM31090.1
cluster1356	5	N/A	N/A	ATCC_51835|TDM25830.1;DPC7170|TDM17132.1;DPC7171|TDM22414.1;ATCC13548|PNZ75263.1;DPC6291|TDM30262.1
cluster1357	5	B9E8Y0	GO:0006177; P:GMP biosynthetic process; IEA:UniProtKB-UniRule	ATCC_51835|TDM27399.1;DPC7170|TDM13770.1;DPC7171|TDM23214.1;ATCC13548|PNZ73099.1;DPC6291|TDM30575.1
cluster1358	5	B9E717	GO:0008616; P:queuosine biosynthetic process; IEA:UniProtKB-UniRule	ATCC_51835|TDM28128.1;DPC7170|TDM17844.1;DPC7171|TDM25787.1;ATCC13548|PNZ73941.1;DPC6291|TDM31106.1
cluster1359	5	O34331	GO:0031167; P:rRNA methylation; IEA:InterPro	ATCC_51835|TDM27249.1;DPC7170|TDM19071.1;DPC7171|TDM25046.1;ATCC13548|PNZ71688.1;DPC6291|TDM30001.1
cluster1360	5	O34674	GO:0008360; P:regulation of cell shape; IEA:UniProtKB-KW	ATCC_51835|TDM27983.1;DPC7170|TDM16801.1;DPC7171|TDM24109.1;ATCC13548|PNZ72217.1;DPC6291|TDM28922.1
cluster1361	5	P39793	GO:0046677; P:response to antibiotic; IBA:GO_Central	ATCC_51835|TDM28313.1;DPC7170|TDM17606.1;DPC7171|TDM25543.1;ATCC13548|PNZ72607.1;DPC6291|TDM31371.1
cluster1362	5	N/A	N/A	ATCC_51835|TDM26336.1;DPC7170|TDM16534.1;DPC7171|TDM25336.1;ATCC13548|PNZ75129.1;DPC6291|TDM28975.1
cluster1363	5	B9E9A2	GO:0016661; F:oxidoreductase activity, acting on other nitrogenous compounds as donors; IEA:InterPro	ATCC_51835|TDM27532.1;DPC7170|TDM15232.1;DPC7171|TDM26533.1;ATCC13548|PNZ71837.1;DPC6291|TDM30439.1
cluster1364	5	O32165	GO:0016226; P:iron-sulfur cluster assembly; IEA:InterPro	ATCC_51835|TDM26990.1;DPC7170|TDM19377.1;DPC7171|TDM23370.1;ATCC13548|PNZ72100.1;DPC6291|TDM29630.1
cluster1365	5	P54567	GO:0016021; C:integral component of membrane; IEA:UniProtKB-KW	ATCC_51835|TDM28261.1;DPC7170|TDM17540.1;DPC7171|TDM25491.1;ATCC13548|PNZ74357.1;DPC6291|TDM31316.1
cluster1366	5	Q49Z76	GO:0015937; P:coenzyme A biosynthetic process; IEA:UniProtKB-UniRule	ATCC_51835|TDM26317.1;DPC7170|TDM15092.1;DPC7171|TDM25317.1;ATCC13548|PNZ75148.1;DPC6291|TDM27032.1
cluster1367	5	N/A	N/A	ATCC_51835|TDM26058.1;DPC7170|TDM14798.1;DPC7171|TDM24168.1;ATCC13548|PNZ70542.1;DPC6291|TDM27729.1
cluster1368	5	C5D9Y4	GO:0000917; P:division septum assembly; IEA:UniProtKB-KW	ATCC_51835|TDM27413.1;DPC7170|TDM14265.1;DPC7171|TDM23200.1;ATCC13548|PNZ73112.1;DPC6291|TDM30563.1
cluster1369	5	Q5HPT0	GO:0016024; P:CDP-diacylglycerol biosynthetic process; IEA:UniProtKB-UniPathway	ATCC_51835|TDM28498.1;DPC7170|TDM18966.1;DPC7171|TDM25983.1;ATCC13548|PNZ74608.1;DPC6291|TDM29218.1
cluster1370	5	P42423	GO:0016887; F:ATPase activity; IEA:InterPro	ATCC_51835|TDM25840.1;DPC7170|TDM17142.1;DPC7171|TDM22424.1;ATCC13548|PNZ75272.1;DPC6291|TDM27382.1
cluster1371	5	P71020	GO:0003723; F:RNA binding; IEA:UniProtKB-KW	ATCC_51835|TDM27268.1;DPC7170|TDM19052.1;DPC7171|TDM25027.1;ATCC13548|PNZ71707.1;DPC6291|TDM30020.1
cluster1372	5	P54488	GO:0008360; P:regulation of cell shape; IEA:UniProtKB-KW	ATCC_51835|TDM28558.1;DPC7170|TDM17900.1;DPC7171|TDM24995.1;ATCC13548|PNZ73307.1;DPC6291|TDM31433.1
cluster1373	5	P46912	GO:0022904; P:respiratory electron transport chain; IEA:InterPro	ATCC_51835|TDM28299.1;DPC7170|TDM17592.1;DPC7171|TDM25529.1;ATCC13548|PNZ72621.1;DPC6291|TDM31357.1
cluster1374	5	N/A	N/A	ATCC_51835|TDM26851.1;DPC7170|TDM19242.1;DPC7171|TDM26140.1;ATCC13548|PNZ74427.1;DPC6291|TDM29490.1
cluster1375	5	O31790	N/A	ATCC_51835|TDM28019.1;DPC7170|TDM16765.1;DPC7171|TDM25678.1;ATCC13548|PNZ70983.1;DPC6291|TDM27313.1
cluster1376	5	N/A	N/A	ATCC_51835|TDM25847.1;DPC7170|TDM17153.1;DPC7171|TDM22655.1;ATCC13548|PNZ75282.1;DPC6291|TDM27372.1
cluster1377	5	B9E8G3	GO:0006412; P:translation; IEA:UniProtKB-UniRule	ATCC_51835|TDM26306.1;DPC7170|TDM15103.1;DPC7171|TDM22220.1;ATCC13548|PNZ75158.1;DPC6291|TDM27884.1
cluster1378	5	N/A	N/A	ATCC_51835|TDM27404.1;DPC7170|TDM13564.1;DPC7171|TDM23209.1;ATCC13548|PNZ73103.1;DPC6291|TDM30572.1
cluster1379	5	P54471	GO:0030488; P:tRNA methylation; IDA:UniProtKB	ATCC_51835|TDM28197.1;DPC7170|TDM17774.1;DPC7171|TDM24953.1;ATCC13548|PNZ73279.1;DPC6291|TDM31178.1
cluster1380	5	P64431	GO:0016021; C:integral component of membrane; IEA:UniProtKB-KW	ATCC_51835|TDM25871.1;DPC7170|TDM17181.1;DPC7171|TDM22678.1;ATCC13548|PNZ73603.1;DPC6291|TDM27698.1
cluster1381	5	B9E6Q9	GO:0031564; P:transcription antitermination; IEA:UniProtKB-KW	ATCC_51835|TDM28239.1;DPC7170|TDM17731.1;DPC7171|TDM25469.1;ATCC13548|PNZ71236.1;DPC6291|TDM31294.1
cluster1382	5	P46133	GO:0015814; P:p-aminobenzoyl-glutamate transport; IMP:EcoCyc	ATCC_51835|TDM26824.1;DPC7170|TDM19215.1;DPC7171|TDM26113.1;ATCC13548|PNZ74453.1;DPC6291|TDM29464.1
cluster1383	5	Q9K621	GO:0006355; P:regulation of transcription, DNA-templated; IEA:InterPro	ATCC_51835|TDM25838.1;DPC7170|TDM17140.1;DPC7171|TDM22422.1;ATCC13548|PNZ75270.1;DPC6291|TDM27384.1
cluster1384	5	Q837V0	GO:0006396; P:RNA processing; IEA:InterPro	ATCC_51835|TDM26726.1;DPC7170|TDM16031.1;DPC7171|TDM24003.1;ATCC13548|PNZ74924.1;DPC6291|TDM28821.1
cluster1385	5	O31561	GO:0055085; P:transmembrane transport; IEA:InterPro	ATCC_51835|TDM26100.1;DPC7170|TDM14278.1;DPC7171|TDM24211.1;ATCC13548|PNZ70585.1;DPC6291|TDM27928.1
cluster1386	5	P16440	GO:0009231; P:riboflavin biosynthetic process; IBA:GO_Central	ATCC_51835|TDM27961.1;DPC7170|TDM14054.1;DPC7171|TDM24087.1;ATCC13548|PNZ74091.1;DPC6291|TDM28899.1
cluster1387	5	P41006	GO:0015210; F:uracil transmembrane transporter activity; IEA:InterPro	ATCC_51835|TDM27274.1;DPC7170|TDM19046.1;DPC7171|TDM25884.1;ATCC13548|PNZ71713.1;DPC6291|TDM30026.1
cluster1388	5	P39587	GO:0006364; P:rRNA processing; IEA:UniProtKB-KW	ATCC_51835|TDM27198.1;DPC7170|TDM19537.1;DPC7171|TDM25097.1;ATCC13548|PNZ73670.1;DPC6291|TDM29948.1
cluster1389	5	B9E8T2	GO:0042823; P:pyridoxal phosphate biosynthetic process; IEA:UniProtKB-UniRule	ATCC_51835|TDM25285.1;DPC7170|TDM16448.1;DPC7171|TDM25427.1;ATCC13548|PNZ70166.1;DPC6291|TDM29065.1
cluster1390	5	N/A	N/A	ATCC_51835|TDM27947.1;DPC7170|TDM14068.1;DPC7171|TDM24073.1;ATCC13548|PNZ74077.1;DPC6291|TDM28885.1
cluster1391	5	P0C885	GO:0030001; P:metal ion transport; IEA:InterPro	ATCC_51835|TDM25819.1;DPC7170|TDM17124.1;DPC7171|TDM22406.1;ATCC13548|PNZ75255.1;DPC6291|TDM30270.1
cluster1392	5	B9E8E3	GO:0009245; P:lipid A biosynthetic process; IEA:UniProtKB-UniRule	ATCC_51835|TDM26284.1;DPC7170|TDM15125.1;DPC7171|TDM22197.1;ATCC13548|PNZ75180.1;DPC6291|TDM27861.1
cluster1393	5	P44074	GO:0008168; F:methyltransferase activity; IEA:InterPro	ATCC_51835|TDM26350.1;DPC7170|TDM16520.1;DPC7171|TDM25351.1;ATCC13548|PNZ71871.1;DPC6291|TDM28989.1
cluster1394	5	N/A	N/A	ATCC_51835|TDM28412.1;DPC7170|TDM18807.1;DPC7171|TDM25196.1;ATCC13548|PNZ73812.1;DPC6291|TDM29122.1
cluster1395	5	N/A	N/A	ATCC_51835|TDM26331.1;DPC7170|TDM15078.1;DPC7171|TDM25331.1;ATCC13548|PNZ75134.1;DPC6291|TDM28970.1
cluster1396	5	Q5HK03	GO:0006261; P:DNA-dependent DNA replication; IEA:UniProtKB-UniRule	ATCC_51835|TDM27666.1;DPC7170|TDM14272.1;DPC7171|TDM23227.1;ATCC13548|PNZ73130.1;DPC6291|TDM30589.1
cluster1397	5	P42318	GO:0009086; P:methionine biosynthetic process; IEA:InterPro	ATCC_51835|TDM25810.1;DPC7170|TDM17114.1;DPC7171|TDM22401.1;ATCC13548|PNZ75250.1;DPC6291|TDM30275.1
cluster1398	5	Q4L691	GO:0005315; F:inorganic phosphate transmembrane transporter activity; IEA:InterPro	ATCC_51835|TDM28211.1;DPC7170|TDM17759.1;DPC7171|TDM24968.1;ATCC13548|PNZ73264.1;DPC6291|TDM31193.1
cluster1399	5	Q73EL7	GO:0015821; P:methionine transport; IEA:InterPro	ATCC_51835|TDM27005.1;DPC7170|TDM19587.1;DPC7171|TDM26269.1;ATCC13548|PNZ74415.1;DPC6291|TDM29639.1
cluster1400	5	O31729	GO:0005886; C:plasma membrane; IEA:UniProtKB-SubCell	ATCC_51835|TDM27267.1;DPC7170|TDM19053.1;DPC7171|TDM25028.1;ATCC13548|PNZ71706.1;DPC6291|TDM30019.1
cluster1401	5	P71012	GO:0009401; P:phosphoenolpyruvate-dependent sugar phosphotransferase system; IBA:GO_Central	ATCC_51835|TDM26899.1;DPC7170|TDM19288.1;DPC7171|TDM26187.1;ATCC13548|PNZ73183.1;DPC6291|TDM29538.1
cluster1402	5	O34553	GO:0070191; F:methionine-R-sulfoxide reductase activity; IBA:GO_Central	ATCC_51835|TDM28021.1;DPC7170|TDM16763.1;DPC7171|TDM25680.1;ATCC13548|PNZ70985.1;DPC6291|TDM27311.1
cluster1403	5	B9EBC6	GO:0006401; P:RNA catabolic process; IEA:UniProtKB-UniRule	ATCC_51835|TDM28513.1;DPC7170|TDM18981.1;DPC7171|TDM25968.1;ATCC13548|PNZ74623.1;DPC6291|TDM29233.1
cluster1404	5	Q46213	N/A	ATCC_51835|TDM28461.1;DPC7170|TDM18929.1;DPC7171|TDM25245.1;ATCC13548|PNZ74572.1;DPC6291|TDM29174.1
cluster1405	5	P96595	N/A	ATCC_51835|TDM26823.1;DPC7170|TDM19214.1;DPC7171|TDM26112.1;ATCC13548|PNZ74454.1;DPC6291|TDM29463.1
cluster1406	5	O32037	GO:0061504; P:cyclic threonylcarbamoyladenosine biosynthetic process; IBA:GO_Central	ATCC_51835|TDM28141.1;DPC7170|TDM17831.1;DPC7171|TDM25800.1;ATCC13548|PNZ73985.1;DPC6291|TDM31119.1
cluster1407	5	P10585	GO:0019521; P:D-gluconate metabolic process; IEA:UniProtKB-KW	ATCC_51835|TDM26852.1;DPC7170|TDM19243.1;DPC7171|TDM26141.1;ATCC13548|PNZ74426.1;DPC6291|TDM29491.1
cluster1408	5	Q5HPG5	GO:0008360; P:regulation of cell shape; IEA:UniProtKB-KW	ATCC_51835|TDM28371.1;DPC7170|TDM17665.1;DPC7171|TDM20968.1;ATCC13548|PNZ72547.1;DPC6291|TDM28675.1
cluster1409	5	B9E8F4	GO:0006223; P:uracil salvage; IEA:InterPro	ATCC_51835|TDM26297.1;DPC7170|TDM15112.1;DPC7171|TDM22211.1;ATCC13548|PNZ75167.1;DPC6291|TDM27875.1
cluster1410	5	P17869	GO:0030435; P:sporulation resulting in formation of a cellular spore; IEA:UniProtKB-KW	ATCC_51835|TDM25302.1;DPC7170|TDM16464.1;DPC7171|TDM25409.1;ATCC13548|PNZ70148.1;DPC6291|TDM29047.1
cluster1411	5	Q2FXR3	GO:0006782; P:protoporphyrinogen IX biosynthetic process; IEA:UniProtKB-UniPathway	ATCC_51835|TDM28104.1;DPC7170|TDM17868.1;DPC7171|TDM25763.1;ATCC13548|PNZ73917.1;DPC6291|TDM31082.1
cluster1412	5	N/A	N/A	ATCC_51835|TDM26316.1;DPC7170|TDM15093.1;DPC7171|TDM25316.1;ATCC13548|PNZ75149.1;DPC6291|TDM27894.1
cluster1413	5	Q5HRG3	GO:0005886; C:plasma membrane; IEA:UniProtKB-SubCell	ATCC_51835|TDM26375.1;DPC7170|TDM16498.1;DPC7171|TDM25375.1;ATCC13548|PNZ72799.1;DPC6291|TDM29013.1
cluster1414	5	O31605	GO:0004222; F:metalloendopeptidase activity; IEA:InterPro	ATCC_51835|TDM27123.1;DPC7170|TDM19451.1;DPC7171|TDM24828.1;ATCC13548|PNZ74764.1;DPC6291|TDM29862.1
cluster1415	5	Q1H075	GO:0008360; P:regulation of cell shape; IEA:UniProtKB-KW	ATCC_51835|TDM28117.1;DPC7170|TDM17855.1;DPC7171|TDM25776.1;ATCC13548|PNZ73930.1;DPC6291|TDM31095.1
cluster1416	5	Q5HQM8	GO:0070395; P:lipoteichoic acid biosynthetic process; IEA:UniProtKB-UniRule	ATCC_51835|TDM27065.1;DPC7170|TDM19395.1;DPC7171|TDM23282.1;ATCC13548|PNZ73413.1;DPC6291|TDM27764.1
cluster1417	5	N/A	N/A	ATCC_51835|TDM27508.1;DPC7170|TDM16195.1;DPC7171|TDM26557.1;ATCC13548|PNZ72341.1;DPC6291|TDM30462.1
cluster1418	5	B9E827	GO:0006412; P:translation; IEA:UniProtKB-UniRule	ATCC_51835|TDM26717.1;DPC7170|TDM16022.1;DPC7171|TDM24012.1;ATCC13548|PNZ74915.1;DPC6291|TDM28812.1
cluster1419	5	P54159	GO:0090529; P:cell septum assembly; IMP:CACAO	ATCC_51835|TDM28320.1;DPC7170|TDM17613.1;DPC7171|TDM25550.1;ATCC13548|PNZ72600.1;DPC6291|TDM31378.1
cluster1420	5	P42406	GO:0003677; F:DNA binding; IEA:UniProtKB-KW	ATCC_51835|TDM27454.1;DPC7170|TDM16239.1;DPC7171|TDM26608.1;ATCC13548|PNZ72283.1;DPC6291|TDM30513.1
cluster1421	5	Q45494	GO:0016791; F:phosphatase activity; IBA:GO_Central	ATCC_51835|TDM27209.1;DPC7170|TDM19549.1;DPC7171|TDM25085.1;ATCC13548|PNZ73658.1;DPC6291|TDM29960.1
cluster1422	5	O07639	GO:0008360; P:regulation of cell shape; IBA:GO_Central	ATCC_51835|TDM27234.1;DPC7170|TDM19574.1;DPC7171|TDM25060.1;ATCC13548|PNZ71673.1;DPC6291|TDM29986.1
cluster1423	5	P44447	GO:0016791; F:phosphatase activity; IBA:GO_Central	ATCC_51835|TDM28431.1;DPC7170|TDM18826.1;DPC7171|TDM25218.1;ATCC13548|PNZ73788.1;DPC6291|TDM29146.1
cluster1424	5	P08874	GO:0030435; P:sporulation resulting in formation of a cellular spore; IEA:UniProtKB-KW	ATCC_51835|TDM25666.1;DPC7170|TDM14493.1;DPC7171|TDM22638.1;ATCC13548|PNZ70168.1;DPC6291|TDM28603.1
cluster1425	5	B9E9J2	GO:0006412; P:translation; IEA:UniProtKB-UniRule	ATCC_51835|TDM27624.1;DPC7170|TDM17051.1;DPC7171|TDM26435.1;ATCC13548|PNZ74159.1;DPC6291|TDM30326.1
cluster1426	5	Q869Q0	GO:0005524; F:ATP binding; IEA:UniProtKB-KW	ATCC_51835|TDM26896.1;DPC7170|TDM19285.1;DPC7171|TDM26184.1;ATCC13548|PNZ73180.1;DPC6291|TDM29535.1
cluster1427	5	O34987	GO:0005345; F:purine nucleobase transmembrane transporter activity; IBA:GO_Central	ATCC_51835|TDM27620.1;DPC7170|TDM17047.1;DPC7171|TDM26439.1;ATCC13548|PNZ74155.1;DPC6291|TDM30330.1
cluster1428	5	O34748	GO:0009432; P:SOS response; IEA:UniProtKB-KW	ATCC_51835|TDM26820.1;DPC7170|TDM19210.1;DPC7171|TDM26109.1;ATCC13548|PNZ74457.1;DPC6291|TDM29459.1
cluster1429	5	B9E9G9	GO:0019516; P:lactate oxidation; IEA:UniProtKB-UniRule	ATCC_51835|TDM27600.1;DPC7170|TDM15908.1;DPC7171|TDM26459.1;ATCC13548|PNZ71513.1;DPC6291|TDM30365.1
cluster1430	5	N/A	N/A	ATCC_51835|TDM25621.1;DPC7170|TDM19177.1;DPC7171|TDM22060.1;ATCC13548|PNZ75021.1;DPC6291|TDM29425.1
cluster1431	5	P45711	N/A	ATCC_51835|TDM28414.1;DPC7170|TDM18809.1;DPC7171|TDM25198.1;ATCC13548|PNZ73810.1;DPC6291|TDM29124.1
cluster1432	5	Q2G0D4	GO:0008152; P:metabolic process; IEA:UniProtKB-KW	ATCC_51835|TDM26953.1;DPC7170|TDM19339.1;DPC7171|TDM26239.1;ATCC13548|PNZ73469.1;DPC6291|TDM29592.1
cluster1433	5	Q5HPJ0	GO:0006099; P:tricarboxylic acid cycle; ISS:UniProtKB	ATCC_51835|TDM28406.1;DPC7170|TDM18801.1;DPC7171|TDM25191.1;ATCC13548|PNZ73817.1;DPC6291|TDM28715.1
cluster1434	5	N/A	N/A	ATCC_51835|TDM26955.1;DPC7170|TDM19341.1;DPC7171|TDM26241.1;ATCC13548|PNZ73471.1;DPC6291|TDM29594.1
cluster1435	5	O07584	GO:0006654; P:phosphatidic acid biosynthetic process; IBA:GO_Central	ATCC_51835|TDM28014.1;DPC7170|TDM16770.1;DPC7171|TDM24140.1;ATCC13548|PNZ70978.1;DPC6291|TDM28953.1
cluster1436	5	Q6G9A8	GO:0006421; P:asparaginyl-tRNA aminoacylation; IEA:UniProtKB-UniRule	ATCC_51835|TDM28309.1;DPC7170|TDM17602.1;DPC7171|TDM25539.1;ATCC13548|PNZ72611.1;DPC6291|TDM31367.1
cluster1437	5	P06574	GO:0043620; P:regulation of DNA-templated transcription in response to stress; IMP:CACAO	ATCC_51835|TDM25278.1;DPC7170|TDM13877.1;DPC7171|TDM21099.1;ATCC13548|PNZ72924.1;DPC6291|TDM27367.1
cluster1438	5	B9E6Y8	GO:0032784; P:regulation of DNA-templated transcription, elongation; IEA:UniProtKB-UniRule	ATCC_51835|TDM28157.1;DPC7170|TDM17814.1;DPC7171|TDM24912.1;ATCC13548|PNZ73969.1;DPC6291|TDM31136.1
cluster1439	5	Q04805	GO:0004222; F:metalloendopeptidase activity; IEA:InterPro	ATCC_51835|TDM28479.1;DPC7170|TDM18947.1;DPC7171|TDM26009.1;ATCC13548|PNZ74589.1;DPC6291|TDM29192.1
cluster1440	5	N/A	N/A	ATCC_51835|TDM28110.1;DPC7170|TDM17862.1;DPC7171|TDM25769.1;ATCC13548|PNZ73923.1;DPC6291|TDM31088.1
cluster1441	5	P39138	GO:0000050; P:urea cycle; IEA:UniProtKB-UniPathway	ATCC_51835|TDM25442.1;DPC7170|TDM13553.1;DPC7171|TDM22071.1;ATCC13548|PNZ75012.1;DPC6291|TDM29416.1
cluster1442	5	O07598	GO:0046872; F:metal ion binding; IEA:UniProtKB-KW	ATCC_51835|TDM25461.1;DPC7170|TDM16481.1;DPC7171|TDM25392.1;ATCC13548|PNZ70132.1;DPC6291|TDM29030.1
cluster1443	5	P54491	GO:0035999; P:tetrahydrofolate interconversion; IBA:GO_Central	ATCC_51835|TDM28214.1;DPC7170|TDM17756.1;DPC7171|TDM24971.1;ATCC13548|PNZ73261.1;DPC6291|TDM31196.1
cluster1444	5	B9E6V6	GO:0006426; P:glycyl-tRNA aminoacylation; IEA:UniProtKB-UniRule	ATCC_51835|TDM28191.1;DPC7170|TDM17780.1;DPC7171|TDM24948.1;ATCC13548|PNZ73285.1;DPC6291|TDM31172.1
cluster1445	5	P37466	GO:0030435; P:sporulation resulting in formation of a cellular spore; IEA:UniProtKB-KW	ATCC_51835|TDM25661.1;DPC7170|TDM14479.1;DPC7171|TDM22633.1;ATCC13548|PNZ74296.1;DPC6291|TDM28598.1
cluster1446	5	Q927X9	GO:0008289; F:lipid binding; IEA:UniProtKB-KW	ATCC_51835|TDM26945.1;DPC7170|TDM19331.1;DPC7171|TDM26231.1;ATCC13548|PNZ73461.1;DPC6291|TDM29584.1
cluster1447	5	B9EAD2	GO:0008360; P:regulation of cell shape; IEA:UniProtKB-KW	ATCC_51835|TDM26932.1;DPC7170|TDM19319.1;DPC7171|TDM26272.1;ATCC13548|PNZ73496.1;DPC6291|TDM29570.1
cluster1448	5	N/A	N/A	ATCC_51835|TDM26771.1;DPC7170|TDM16082.1;DPC7171|TDM22390.1;ATCC13548|PNZ74967.1;DPC6291|TDM28864.1
cluster1449	5	N/A	N/A	ATCC_51835|TDM26884.1;DPC7170|TDM19273.1;DPC7171|TDM26171.1;ATCC13548|PNZ73167.1;DPC6291|TDM29522.1
cluster1450	5	Q9JWM8	GO:0006979; P:response to oxidative stress; IEA:InterPro	ATCC_51835|TDM25812.1;DPC7170|TDM17116.1;DPC7171|TDM22403.1;ATCC13548|PNZ75252.1;DPC6291|TDM30273.1
cluster1451	5	P39582	GO:0042371; P:vitamin K biosynthetic process; IBA:GO_Central	ATCC_51835|TDM26056.1;DPC7170|TDM14800.1;DPC7171|TDM24166.1;ATCC13548|PNZ70540.1;DPC6291|TDM27727.1
cluster1452	5	Q49XY1	GO:0019464; P:glycine decarboxylation via glycine cleavage system; IEA:UniProtKB-UniRule	ATCC_51835|TDM28560.1;DPC7170|TDM17898.1;DPC7171|TDM24997.1;ATCC13548|PNZ73305.1;DPC6291|TDM31436.1
cluster1453	5	Q6GE72	GO:0009405; P:pathogenesis; IEA:UniProtKB-KW	ATCC_51835|TDM27515.1;DPC7170|TDM15249.1;DPC7171|TDM26550.1;ATCC13548|PNZ72348.1;DPC6291|TDM30456.1
cluster1454	5	P35162	GO:0015886; P:heme transport; IBA:GO_Central	ATCC_51835|TDM28272.1;DPC7170|TDM17551.1;DPC7171|TDM25502.1;ATCC13548|PNZ74368.1;DPC6291|TDM31327.1
cluster1455	5	Q06239	GO:0046677; P:response to antibiotic; IEA:UniProtKB-KW	ATCC_51835|TDM26767.1;DPC7170|TDM14545.1;DPC7171|TDM22741.1;ATCC13548|PNZ72853.1;DPC6291|TDM28665.1
cluster1456	5	O31849	N/A	ATCC_51835|TDM28351.1;DPC7170|TDM17645.1;DPC7171|TDM25580.1;ATCC13548|PNZ72569.1;DPC6291|TDM31409.1
cluster1457	5	P39153	GO:0002949; P:tRNA threonylcarbamoyladenosine modification; IDA:UniProtKB	ATCC_51835|TDM26302.1;DPC7170|TDM15107.1;DPC7171|TDM22216.1;ATCC13548|PNZ75162.1;DPC6291|TDM27880.1
cluster1458	5	B9DPT7	GO:0008360; P:regulation of cell shape; IEA:UniProtKB-KW	ATCC_51835|TDM28092.1;DPC7170|TDM17880.1;DPC7171|TDM25751.1;ATCC13548|PNZ73904.1;DPC6291|TDM31069.1
cluster1459	5	O34629	GO:0005886; C:plasma membrane; IEA:UniProtKB-SubCell	ATCC_51835|TDM26715.1;DPC7170|TDM16020.1;DPC7171|TDM24014.1;ATCC13548|PNZ74914.1;DPC6291|TDM28810.1
cluster1460	5	Q5HGK2	GO:0030497; P:fatty acid elongation; ISS:UniProtKB	ATCC_51835|TDM28530.1;DPC7170|TDM18998.1;DPC7171|TDM25951.1;ATCC13548|PNZ74640.1;DPC6291|TDM29250.1
cluster1461	5	Q5HF07	GO:0009231; P:riboflavin biosynthetic process; IEA:UniProtKB-UniRule	ATCC_51835|TDM27962.1;DPC7170|TDM14053.1;DPC7171|TDM24088.1;ATCC13548|PNZ74092.1;DPC6291|TDM28900.1
cluster1462	5	A7ZA61	GO:0012501; P:programmed cell death; IEA:UniProtKB-UniRule	ATCC_51835|TDM25848.1;DPC7170|TDM17158.1;DPC7171|TDM22656.1;ATCC13548|PNZ75283.1;DPC6291|TDM27677.1
cluster1463	5	P44074	GO:0008168; F:methyltransferase activity; IEA:InterPro	ATCC_51835|TDM28073.1;DPC7170|TDM16711.1;DPC7171|TDM25733.1;ATCC13548|PNZ73066.1;DPC6291|TDM31050.1
cluster1464	5	P66840	GO:0009264; P:deoxyribonucleotide catabolic process; IEA:InterPro	ATCC_51835|TDM26923.1;DPC7170|TDM19310.1;DPC7171|TDM26210.1;ATCC13548|PNZ73495.1;DPC6291|TDM29561.1
cluster1465	5	A1A3D2	GO:0019281; P:L-methionine biosynthetic process from homoserine via O-succinyl-L-homoserine and cystathionine; IEA:InterPro	ATCC_51835|TDM27479.1;DPC7170|TDM16218.1;DPC7171|TDM26582.1;ATCC13548|PNZ72317.1;DPC6291|TDM30487.1
cluster1466	5	N/A	N/A	ATCC_51835|TDM27441.1;DPC7170|TDM16279.1;DPC7171|TDM22168.1;ATCC13548|PNZ73580.1;DPC6291|TDM30537.1
cluster1467	5	P54161	GO:0033567; P:DNA replication, Okazaki fragment processing; IEA:InterPro	ATCC_51835|TDM28322.1;DPC7170|TDM17616.1;DPC7171|TDM25552.1;ATCC13548|PNZ72598.1;DPC6291|TDM31380.1
cluster1468	5	Q5HQL6	GO:0006814; P:sodium ion transport; IEA:UniProtKB-KW	ATCC_51835|TDM27296.1;DPC7170|TDM19594.1;DPC7171|TDM23296.1;ATCC13548|PNZ73400.1;DPC6291|TDM27779.1
cluster1469	5	N/A	N/A	ATCC_51835|TDM26324.1;DPC7170|TDM15085.1;DPC7171|TDM25324.1;ATCC13548|PNZ75141.1;DPC6291|TDM27024.1
cluster1470	5	N/A	N/A	ATCC_51835|TDM28413.1;DPC7170|TDM18808.1;DPC7171|TDM25197.1;ATCC13548|PNZ73811.1;DPC6291|TDM29123.1
cluster1471	5	Q49VV9	GO:0042158; P:lipoprotein biosynthetic process; IEA:UniProtKB-UniRule	ATCC_51835|TDM26960.1;DPC7170|TDM19346.1;DPC7171|TDM26246.1;ATCC13548|PNZ73476.1;DPC6291|TDM29599.1
cluster1472	5	O31761	GO:0045892; P:negative regulation of transcription, DNA-templated; IBA:GO_Central	ATCC_51835|TDM28475.1;DPC7170|TDM18943.1;DPC7171|TDM26013.1;ATCC13548|PNZ74585.1;DPC6291|TDM29188.1
cluster1473	5	B9EA22	GO:0009102; P:biotin biosynthetic process; IEA:UniProtKB-UniRule	ATCC_51835|TDM26819.1;DPC7170|TDM19209.1;DPC7171|TDM26108.1;ATCC13548|PNZ74458.1;DPC6291|TDM29458.1
cluster1474	5	P54718	GO:0042626; F:ATPase activity, coupled to transmembrane movement of substances; IEA:InterPro	ATCC_51835|TDM28458.1;DPC7170|TDM18925.1;DPC7171|TDM25242.1;ATCC13548|PNZ74569.1;DPC6291|TDM29171.1
cluster1475	5	O32081	GO:0015379; F:potassium:chloride symporter activity; IEA:InterPro	ATCC_51835|TDM26673.1;DPC7170|TDM13885.1;DPC7171|TDM24059.1;ATCC13548|PNZ72832.1;DPC6291|TDM27022.1
cluster1476	5	Q830C9	GO:0006725; P:cellular aromatic compound metabolic process; IEA:InterPro	ATCC_51835|TDM28394.1;DPC7170|TDM13646.1;DPC7171|TDM25179.1;ATCC13548|PNZ72519.1;DPC6291|TDM28703.1
cluster1477	5	Q5HGK3	GO:0006633; P:fatty acid biosynthetic process; IEA:UniProtKB-UniPathway	ATCC_51835|TDM28531.1;DPC7170|TDM18999.1;DPC7171|TDM25950.1;ATCC13548|PNZ74641.1;DPC6291|TDM29251.1
cluster1478	5	O34437	GO:0004527; F:exonuclease activity; IEA:UniProtKB-KW	ATCC_51835|TDM26745.1;DPC7170|TDM16057.1;DPC7171|TDM22366.1;ATCC13548|PNZ74943.1;DPC6291|TDM28840.1
cluster1479	5	Q2YVT4	GO:0009405; P:pathogenesis; IEA:UniProtKB-KW	ATCC_51835|TDM26343.1;DPC7170|TDM16527.1;DPC7171|TDM25343.1;ATCC13548|PNZ71797.1;DPC6291|TDM28982.1
cluster1480	5	P29942	GO:0005886; C:plasma membrane; IEA:UniProtKB-SubCell	ATCC_51835|TDM28026.1;DPC7170|TDM16758.1;DPC7171|TDM25685.1;ATCC13548|PNZ70990.1;DPC6291|TDM27306.1
cluster1481	5	N/A	N/A	ATCC_51835|TDM26844.1;DPC7170|TDM19235.1;DPC7171|TDM26133.1;ATCC13548|PNZ74434.1;DPC6291|TDM29483.1
cluster1482	5	N/A	N/A	ATCC_51835|TDM27110.1;DPC7170|TDM19438.1;DPC7171|TDM23240.1;ATCC13548|PNZ72310.1;DPC6291|TDM27787.1
cluster1483	5	O32232	GO:0052689; F:carboxylic ester hydrolase activity; IEA:UniProtKB-KW	ATCC_51835|TDM26976.1;DPC7170|TDM19362.1;DPC7171|TDM26262.1;ATCC13548|PNZ73492.1;DPC6291|TDM29615.1
cluster1484	5	Q5HP77	GO:0009423; P:chorismate biosynthetic process; IEA:UniProtKB-UniPathway	ATCC_51835|TDM28292.1;DPC7170|TDM17585.1;DPC7171|TDM25522.1;ATCC13548|PNZ72628.1;DPC6291|TDM31350.1
cluster1485	5	P51834	GO:0007062; P:sister chromatid cohesion; IEA:InterPro	ATCC_51835|TDM28527.1;DPC7170|TDM18995.1;DPC7171|TDM25954.1;ATCC13548|PNZ74637.1;DPC6291|TDM29247.1
cluster1486	5	P54538	GO:0005886; C:plasma membrane; IEA:UniProtKB-SubCell	ATCC_51835|TDM28252.1;DPC7170|TDM17718.1;DPC7171|TDM25482.1;ATCC13548|PNZ74348.1;DPC6291|TDM31307.1
cluster1487	5	O07523	GO:0005886; C:plasma membrane; IEA:UniProtKB-SubCell	ATCC_51835|TDM27422.1;DPC7170|TDM14256.1;DPC7171|TDM23191.1;ATCC13548|PNZ73121.1;DPC6291|TDM30554.1
cluster1488	5	P37552	GO:0009636; P:response to toxic substance; IEA:UniProtKB-KW	ATCC_51835|TDM25658.1;DPC7170|TDM14476.1;DPC7171|TDM22630.1;ATCC13548|PNZ74293.1;DPC6291|TDM28595.1
cluster1489	5	Q4L6G8	GO:0009423; P:chorismate biosynthetic process; IEA:UniProtKB-UniPathway	ATCC_51835|TDM28294.1;DPC7170|TDM17587.1;DPC7171|TDM25524.1;ATCC13548|PNZ72626.1;DPC6291|TDM31352.1
cluster1490	5	P94357	GO:0005886; C:plasma membrane; IEA:UniProtKB-SubCell	ATCC_51835|TDM27593.1;DPC7170|TDM15901.1;DPC7171|TDM26466.1;ATCC13548|PNZ71521.1;DPC6291|TDM30372.1
cluster1491	5	B9DM32	GO:0006412; P:translation; IEA:UniProtKB-UniRule	ATCC_51835|TDM27638.1;DPC7170|TDM17065.1;DPC7171|TDM26421.1;ATCC13548|PNZ74173.1;DPC6291|TDM30312.1
cluster1492	5	N/A	N/A	ATCC_51835|TDM27522.1;DPC7170|TDM15242.1;DPC7171|TDM26543.1;ATCC13548|PNZ72355.1;DPC6291|TDM30449.1
cluster1493	5	P75747	GO:0010468; P:regulation of gene expression; IEA:InterPro	ATCC_51835|TDM28107.1;DPC7170|TDM17865.1;DPC7171|TDM25766.1;ATCC13548|PNZ73920.1;DPC6291|TDM31085.1
cluster1494	5	Q06065	GO:0010967; P:regulation of polyamine biosynthetic process; IDA:EcoCyc	ATCC_51835|TDM26312.1;DPC7170|TDM15097.1;DPC7171|TDM25312.1;ATCC13548|PNZ75152.1;DPC6291|TDM27890.1
cluster1495	5	A9HZV6	GO:0019354; P:siroheme biosynthetic process; IEA:UniProtKB-UniRule	ATCC_51835|TDM28065.1;DPC7170|TDM16719.1;DPC7171|TDM25724.1;ATCC13548|PNZ73057.1;DPC6291|TDM31041.1
cluster1496	5	N/A	N/A	ATCC_51835|TDM27940.1;DPC7170|TDM14835.1;DPC7171|TDM21017.1;ATCC13548|PNZ74071.1;DPC6291|TDM28880.1
cluster1497	5	P54165	N/A	ATCC_51835|TDM28327.1;DPC7170|TDM17621.1;DPC7171|TDM25557.1;ATCC13548|PNZ72593.1;DPC6291|TDM31385.1
cluster1498	5	B9EAC8	N/A	ATCC_51835|TDM26929.1;DPC7170|TDM19316.1;DPC7171|TDM26216.1;ATCC13548|PNZ73446.1;DPC6291|TDM29567.1
cluster1499	5	P96688	GO:0052689; F:carboxylic ester hydrolase activity; IEA:UniProtKB-EC	ATCC_51835|TDM26900.1;DPC7170|TDM19289.1;DPC7171|TDM26188.1;ATCC13548|PNZ73184.1;DPC6291|TDM29539.1
cluster1500	5	P32393	GO:0006220; P:pyrimidine nucleotide metabolic process; IEA:InterPro	ATCC_51835|TDM28168.1;DPC7170|TDM17803.1;DPC7171|TDM24923.1;ATCC13548|PNZ73980.1;DPC6291|TDM31147.1
cluster1501	5	A0AJS6	GO:0004722; F:protein serine/threonine phosphatase activity; IEA:InterPro	ATCC_51835|TDM25144.1;DPC7170|TDM19016.1;DPC7171|TDM25932.1;ATCC13548|PNZ74658.1;DPC6291|TDM30057.1
cluster1502	5	B9E6X5	GO:0045727; P:positive regulation of translation; IEA:UniProtKB-UniRule	ATCC_51835|TDM28173.1;DPC7170|TDM17798.1;DPC7171|TDM24928.1;ATCC13548|PNZ73303.1;DPC6291|TDM31152.1
cluster1503	5	P0A4T1	GO:0006355; P:regulation of transcription, DNA-templated; IEA:InterPro	ATCC_51835|TDM25835.1;DPC7170|TDM17137.1;DPC7171|TDM22419.1;ATCC13548|PNZ75267.1;DPC6291|TDM27387.1
cluster1504	5	B9E6Y4	GO:0019632; P:shikimate metabolic process; IEA:InterPro	ATCC_51835|TDM28161.1;DPC7170|TDM17810.1;DPC7171|TDM24916.1;ATCC13548|PNZ73973.1;DPC6291|TDM31140.1
cluster1505	5	B7GIK7	GO:0005887; C:integral component of plasma membrane; IEA:UniProtKB-UniRule	ATCC_51835|TDM26772.1;DPC7170|TDM16078.1;DPC7171|TDM22387.1;ATCC13548|PNZ74964.1;DPC6291|TDM28861.1
cluster1506	5	N/A	N/A	ATCC_51835|TDM28470.1;DPC7170|TDM18938.1;DPC7171|TDM26018.1;ATCC13548|PNZ74580.1;DPC6291|TDM29183.1
cluster1507	5	P52078	N/A	ATCC_51835|TDM27155.1;DPC7170|TDM19483.1;DPC7171|TDM24860.1;ATCC13548|PNZ71168.1;DPC6291|TDM29892.1
cluster1508	5	A2RNZ6	GO:0006865; P:amino acid transport; IEA:UniProtKB-KW	ATCC_51835|TDM28551.1;DPC7170|TDM16724.1;DPC7171|TDM25804.1;ATCC13548|PNZ73052.1;DPC6291|TDM31431.1
cluster1509	5	N/A	N/A	ATCC_51835|TDM28424.1;DPC7170|TDM18819.1;DPC7171|TDM25207.1;ATCC13548|PNZ73799.1;DPC6291|TDM29135.1
cluster1510	5	P42978	GO:0005886; C:plasma membrane; IEA:UniProtKB-SubCell	ATCC_51835|TDM28303.1;DPC7170|TDM17596.1;DPC7171|TDM25533.1;ATCC13548|PNZ72617.1;DPC6291|TDM31361.1
cluster1511	5	Q5HDT2	GO:0006777; P:Mo-molybdopterin cofactor biosynthetic process; IEA:UniProtKB-KW	ATCC_51835|TDM27576.1;DPC7170|TDM15883.1;DPC7171|TDM26487.1;ATCC13548|PNZ71541.1;DPC6291|TDM30393.1
cluster1512	5	B9EBD3	GO:0051603; P:proteolysis involved in cellular protein catabolic process; IEA:InterPro	ATCC_51835|TDM28506.1;DPC7170|TDM18974.1;DPC7171|TDM25975.1;ATCC13548|PNZ74616.1;DPC6291|TDM29226.1
cluster1513	5	N/A	N/A	ATCC_51835|TDM27482.1;DPC7170|TDM16214.1;DPC7171|TDM26578.1;ATCC13548|PNZ72321.1;DPC6291|TDM30483.1
cluster1514	5	B9EAQ8	GO:0030674; F:protein binding, bridging; IEA:UniProtKB-UniRule	ATCC_51835|TDM27121.1;DPC7170|TDM19449.1;DPC7171|TDM24826.1;ATCC13548|PNZ74762.1;DPC6291|TDM29860.1
cluster1515	5	P50736	GO:0016491; F:oxidoreductase activity; IEA:InterPro	ATCC_51835|TDM28280.1;DPC7170|TDM17559.1;DPC7171|TDM25510.1;ATCC13548|PNZ74376.1;DPC6291|TDM31335.1
cluster1516	5	O34400	GO:0046872; F:metal ion binding; IEA:UniProtKB-KW	ATCC_51835|TDM26749.1;DPC7170|TDM16061.1;DPC7171|TDM22370.1;ATCC13548|PNZ74947.1;DPC6291|TDM28844.1
cluster1517	5	B9EAG2	GO:0005525; F:GTP binding; IEA:UniProtKB-UniRule	ATCC_51835|TDM26964.1;DPC7170|TDM19350.1;DPC7171|TDM26250.1;ATCC13548|PNZ73480.1;DPC6291|TDM29603.1
cluster1518	5	B9E743	GO:0006782; P:protoporphyrinogen IX biosynthetic process; IEA:UniProtKB-UniPathway	ATCC_51835|TDM28102.1;DPC7170|TDM17870.1;DPC7171|TDM25761.1;ATCC13548|PNZ73915.1;DPC6291|TDM31080.1
cluster1519	5	B9E718	GO:0009432; P:SOS response; IEA:UniProtKB-UniRule	ATCC_51835|TDM28127.1;DPC7170|TDM17845.1;DPC7171|TDM25786.1;ATCC13548|PNZ73940.1;DPC6291|TDM31105.1
cluster1520	5	P39131	GO:0019350; P:teichoic acid biosynthetic process; IEA:UniProtKB-KW	ATCC_51835|TDM26296.1;DPC7170|TDM15113.1;DPC7171|TDM22210.1;ATCC13548|PNZ75168.1;DPC6291|TDM27874.1
cluster1521	5	N/A	N/A	ATCC_51835|TDM25648.1;DPC7170|TDM14466.1;DPC7171|TDM22620.1;ATCC13548|PNZ74283.1;DPC6291|TDM28585.1
cluster1522	5	Q4L6D9	N/A	ATCC_51835|TDM28328.1;DPC7170|TDM17622.1;DPC7171|TDM25558.1;ATCC13548|PNZ72592.1;DPC6291|TDM31386.1
cluster1523	5	P19672	GO:0006364; P:rRNA processing; IEA:UniProtKB-KW	ATCC_51835|TDM28244.1;DPC7170|TDM17726.1;DPC7171|TDM25474.1;ATCC13548|PNZ71241.1;DPC6291|TDM31299.1
cluster1524	5	Q5HPX6	GO:0006412; P:translation; IEA:UniProtKB-UniRule	ATCC_51835|TDM25148.1;DPC7170|TDM19020.1;DPC7171|TDM25928.1;ATCC13548|PNZ74662.1;DPC6291|TDM30053.1
cluster1525	5	Q9CHL6	GO:0005886; C:plasma membrane; IEA:UniProtKB-SubCell	ATCC_51835|TDM27551.1;DPC7170|TDM15211.1;DPC7171|TDM26514.1;ATCC13548|PNZ71856.1;DPC6291|TDM30420.1
cluster1526	5	N/A	N/A	ATCC_51835|TDM28452.1;DPC7170|TDM18919.1;DPC7171|TDM25236.1;ATCC13548|PNZ74563.1;DPC6291|TDM29165.1
cluster1527	5	B9EBE4	GO:0006433; P:prolyl-tRNA aminoacylation; IEA:UniProtKB-UniRule	ATCC_51835|TDM28495.1;DPC7170|TDM18963.1;DPC7171|TDM25986.1;ATCC13548|PNZ74605.1;DPC6291|TDM29215.1
cluster1528	5	P08065	GO:0006099; P:tricarboxylic acid cycle; IEA:UniProtKB-UniPathway	ATCC_51835|TDM28089.1;DPC7170|TDM17883.1;DPC7171|TDM25748.1;ATCC13548|PNZ73901.1;DPC6291|TDM31066.1
cluster1529	5	O34788	GO:0008270; F:zinc ion binding; IEA:InterPro	ATCC_51835|TDM26333.1;DPC7170|TDM15076.1;DPC7171|TDM25333.1;ATCC13548|PNZ75132.1;DPC6291|TDM28972.1
cluster1530	5	N/A	N/A	ATCC_51835|TDM28478.1;DPC7170|TDM18946.1;DPC7171|TDM26010.1;ATCC13548|PNZ74588.1;DPC6291|TDM29191.1
cluster1531	5	Q5HQR3	GO:0009249; P:protein lipoylation; IEA:UniProtKB-UniRule	ATCC_51835|TDM26983.1;DPC7170|TDM19370.1;DPC7171|TDM23376.1;ATCC13548|PNZ72107.1;DPC6291|TDM29623.1
cluster1532	5	Q49Z17	GO:0008270; F:zinc ion binding; IEA:UniProtKB-UniRule	ATCC_51835|TDM25280.1;DPC7170|TDM13879.1;DPC7171|TDM21101.1;ATCC13548|PNZ72922.1;DPC6291|TDM27369.1
cluster1533	5	O32175	GO:0016491; F:oxidoreductase activity; IEA:UniProtKB-KW	ATCC_51835|TDM26982.1;DPC7170|TDM19369.1;DPC7171|TDM23377.1;ATCC13548|PNZ72108.1;DPC6291|TDM29622.1
cluster1534	5	N/A	N/A	ATCC_51835|TDM28544.1;DPC7170|TDM19011.1;DPC7171|TDM25937.1;ATCC13548|PNZ74653.1;DPC6291|TDM30062.1
cluster1535	5	Q2FZ89	GO:0051258; P:protein polymerization; IEA:UniProtKB-UniRule	ATCC_51835|TDM27263.1;DPC7170|TDM19057.1;DPC7171|TDM25032.1;ATCC13548|PNZ71702.1;DPC6291|TDM30015.1
cluster1536	5	Q65G58	GO:0006741; P:NADP biosynthetic process; IEA:UniProtKB-UniRule	ATCC_51835|TDM28027.1;DPC7170|TDM16757.1;DPC7171|TDM25686.1;ATCC13548|PNZ70991.1;DPC6291|TDM31004.1
cluster1537	5	O31607	GO:0015671; P:oxygen transport; IEA:InterPro	ATCC_51835|TDM27125.1;DPC7170|TDM19453.1;DPC7171|TDM24830.1;ATCC13548|PNZ74766.1;DPC6291|TDM29864.1
cluster1538	5	N/A	N/A	ATCC_51835|TDM26722.1;DPC7170|TDM16027.1;DPC7171|TDM24007.1;ATCC13548|PNZ74920.1;DPC6291|TDM28817.1
cluster1539	5	B9EB46	GO:0003700; F:DNA-binding transcription factor activity; IEA:UniProtKB-UniRule	ATCC_51835|TDM27255.1;DPC7170|TDM19065.1;DPC7171|TDM25040.1;ATCC13548|PNZ71694.1;DPC6291|TDM30007.1
cluster1540	5	P54527	GO:0006629; P:lipid metabolic process; IEA:InterPro	ATCC_51835|TDM28248.1;DPC7170|TDM17722.1;DPC7171|TDM25478.1;ATCC13548|PNZ74344.1;DPC6291|TDM31303.1
cluster1541	5	P37560	GO:0006412; P:translation; IBA:GO_Central	ATCC_51835|TDM27088.1;DPC7170|TDM19418.1;DPC7171|TDM23259.1;ATCC13548|PNZ73389.1;DPC6291|TDM27807.1
cluster1542	5	Q6GIC0	GO:0046872; F:metal ion binding; IEA:UniProtKB-KW	ATCC_51835|TDM27104.1;DPC7170|TDM19431.1;DPC7171|TDM23246.1;ATCC13548|PNZ73376.1;DPC6291|TDM27794.1
cluster1543	5	Q4L5Y9	GO:0006402; P:mRNA catabolic process; IEA:UniProtKB-UniRule	ATCC_51835|TDM28467.1;DPC7170|TDM18935.1;DPC7171|TDM25251.1;ATCC13548|PNZ74577.1;DPC6291|TDM29180.1
cluster1544	5	N/A	N/A	ATCC_51835|TDM27603.1;DPC7170|TDM15911.1;DPC7171|TDM26456.1;ATCC13548|PNZ71510.1;DPC6291|TDM30346.1
cluster1545	5	Q4L7E9	N/A	ATCC_51835|TDM26077.1;DPC7170|TDM14300.1;DPC7171|TDM24187.1;ATCC13548|PNZ70561.1;DPC6291|TDM27905.1
cluster1546	5	P0AFK4	GO:1903711; P:spermidine transmembrane transport; IDA:EcoCyc	ATCC_51835|TDM27220.1;DPC7170|TDM19560.1;DPC7171|TDM25074.1;ATCC13548|PNZ73647.1;DPC6291|TDM29971.1
cluster1547	5	B9EAH5	GO:0070929; P:trans-translation; IEA:UniProtKB-UniRule	ATCC_51835|TDM26978.1;DPC7170|TDM19364.1;DPC7171|TDM26264.1;ATCC13548|PNZ73494.1;DPC6291|TDM29617.1
cluster1548	5	O06476	GO:0006438; P:valyl-tRNA aminoacylation; IEA:InterPro	ATCC_51835|TDM26918.1;DPC7170|TDM19305.1;DPC7171|TDM26205.1;ATCC13548|PNZ73436.1;DPC6291|TDM29556.1
cluster1549	5	Q9K620	GO:0000155; F:phosphorelay sensor kinase activity; IEA:InterPro	ATCC_51835|TDM25839.1;DPC7170|TDM17141.1;DPC7171|TDM22423.1;ATCC13548|PNZ75271.1;DPC6291|TDM27383.1
cluster1550	5	O35012	N/A	ATCC_51835|TDM27619.1;DPC7170|TDM17046.1;DPC7171|TDM26440.1;ATCC13548|PNZ74154.1;DPC6291|TDM30331.1
cluster1551	5	N/A	N/A	ATCC_51835|TDM27170.1;DPC7170|TDM19497.1;DPC7171|TDM24874.1;ATCC13548|PNZ75080.1;DPC6291|TDM29906.1
cluster1552	5	N/A	N/A	ATCC_51835|TDM28103.1;DPC7170|TDM17869.1;DPC7171|TDM25762.1;ATCC13548|PNZ73916.1;DPC6291|TDM31081.1
cluster1553	5	P45168	GO:0015846; P:polyamine transport; IEA:InterPro	ATCC_51835|TDM27222.1;DPC7170|TDM19562.1;DPC7171|TDM25072.1;ATCC13548|PNZ73645.1;DPC6291|TDM29973.1
cluster1554	5	A6TY47	GO:0012501; P:programmed cell death; IEA:UniProtKB-UniRule	ATCC_51835|TDM27537.1;DPC7170|TDM15227.1;DPC7171|TDM26528.1;ATCC13548|PNZ71842.1;DPC6291|TDM30434.1
cluster1555	5	O35018	GO:0046677; P:response to antibiotic; IEA:UniProtKB-KW	ATCC_51835|TDM26845.1;DPC7170|TDM19236.1;DPC7171|TDM26134.1;ATCC13548|PNZ74433.1;DPC6291|TDM29484.1
cluster1556	5	N/A	N/A	ATCC_51835|TDM26857.1;DPC7170|TDM19248.1;DPC7171|TDM26146.1;ATCC13548|PNZ74421.1;DPC6291|TDM29496.1
cluster1557	5	N/A	N/A	ATCC_51835|TDM28373.1;DPC7170|TDM17667.1;DPC7171|TDM20970.1;ATCC13548|PNZ72545.1;DPC6291|TDM28677.1
cluster1558	5	O34684	GO:0006879; P:cellular iron ion homeostasis; IBA:GO_Central	ATCC_51835|TDM26995.1;DPC7170|TDM19381.1;DPC7171|TDM23293.1;ATCC13548|PNZ72043.1;DPC6291|TDM27777.1
cluster1559	5	Q49YT9	GO:0006261; P:DNA-dependent DNA replication; IEA:UniProtKB-UniRule	ATCC_51835|TDM26727.1;DPC7170|TDM16039.1;DPC7171|TDM20947.1;ATCC13548|PNZ74925.1;DPC6291|TDM28822.1
cluster1560	5	N/A	N/A	ATCC_51835|TDM27621.1;DPC7170|TDM17048.1;DPC7171|TDM26438.1;ATCC13548|PNZ74156.1;DPC6291|TDM30329.1
cluster1561	5	P81102	GO:0009636; P:response to toxic substance; IEA:UniProtKB-KW	ATCC_51835|TDM26087.1;DPC7170|TDM14291.1;DPC7171|TDM24197.1;ATCC13548|PNZ70571.1;DPC6291|TDM27915.1
cluster1562	5	P35159	GO:0000455; P:enzyme-directed rRNA pseudouridine synthesis; IBA:GO_Central	ATCC_51835|TDM28269.1;DPC7170|TDM17548.1;DPC7171|TDM25499.1;ATCC13548|PNZ74365.1;DPC6291|TDM31324.1
cluster1563	5	Q5HH12	GO:0006189; P:'de novo' IMP biosynthetic process; IEA:UniProtKB-UniRule	ATCC_51835|TDM27194.1;DPC7170|TDM19533.1;DPC7171|TDM25101.1;ATCC13548|PNZ73674.1;DPC6291|TDM29944.1
cluster1564	5	P80485	N/A	ATCC_51835|TDM27936.1;DPC7170|TDM14831.1;DPC7171|TDM21021.1;ATCC13548|PNZ70358.1;DPC6291|TDM28877.1
cluster1565	5	O31743	GO:0042254; P:ribosome biogenesis; IEA:UniProtKB-KW	ATCC_51835|TDM28514.1;DPC7170|TDM18982.1;DPC7171|TDM25967.1;ATCC13548|PNZ74624.1;DPC6291|TDM29234.1
cluster1566	5	Q6G8J2	GO:0045150; P:acetoin catabolic process; IEA:UniProtKB-UniPathway	ATCC_51835|TDM28004.1;DPC7170|TDM16780.1;DPC7171|TDM24130.1;ATCC13548|PNZ72196.1;DPC6291|TDM28943.1
cluster1567	5	Q8KBX2	GO:0033013; P:tetrapyrrole metabolic process; IDA:UniProtKB	ATCC_51835|TDM27464.1;DPC7170|TDM16235.1;DPC7171|TDM26598.1;ATCC13548|PNZ72292.1;DPC6291|TDM30503.1
cluster1568	5	N/A	N/A	ATCC_51835|TDM27491.1;DPC7170|TDM16208.1;DPC7171|TDM26569.1;ATCC13548|PNZ72331.1;DPC6291|TDM30474.1
cluster1569	5	Q4L525	GO:0008360; P:regulation of cell shape; IEA:UniProtKB-KW	ATCC_51835|TDM27139.1;DPC7170|TDM19467.1;DPC7171|TDM24843.1;ATCC13548|PNZ74779.1;DPC6291|TDM29878.1
cluster1570	5	P46351	GO:0016787; F:hydrolase activity; IEA:UniProtKB-KW	ATCC_51835|TDM27073.1;DPC7170|TDM19403.1;DPC7171|TDM23274.1;ATCC13548|PNZ73405.1;DPC6291|TDM27756.1
cluster1571	5	O34742	GO:0055085; P:transmembrane transport; IEA:InterPro	ATCC_51835|TDM27951.1;DPC7170|TDM14064.1;DPC7171|TDM24077.1;ATCC13548|PNZ74081.1;DPC6291|TDM28889.1
cluster1572	5	P39147	GO:0009116; P:nucleoside metabolic process; IEA:InterPro	ATCC_51835|TDM26947.1;DPC7170|TDM19333.1;DPC7171|TDM26233.1;ATCC13548|PNZ73463.1;DPC6291|TDM29586.1
cluster1573	5	B9E7C5	GO:0034227; P:tRNA thio-modification; IEA:UniProtKB-UniRule	ATCC_51835|TDM28024.1;DPC7170|TDM16760.1;DPC7171|TDM25683.1;ATCC13548|PNZ70988.1;DPC6291|TDM27308.1
cluster1574	5	B9E8C3	GO:0030632; P:D-alanine biosynthetic process; IEA:UniProtKB-UniPathway	ATCC_51835|TDM25272.1;DPC7170|TDM13871.1;DPC7171|TDM21093.1;ATCC13548|PNZ72930.1;DPC6291|TDM27362.1
cluster1575	5	O34318	N/A	ATCC_51835|TDM28539.1;DPC7170|TDM19007.1;DPC7171|TDM25942.1;ATCC13548|PNZ74649.1;DPC6291|TDM29259.1
cluster1576	5	N/A	N/A	ATCC_51835|TDM27497.1;DPC7170|TDM16201.1;DPC7171|TDM26563.1;ATCC13548|PNZ72335.1;DPC6291|TDM30468.1
cluster1577	5	B9E6Q6	GO:0009228; P:thiamine biosynthetic process; IEA:UniProtKB-UniRule	ATCC_51835|TDM28243.1;DPC7170|TDM17727.1;DPC7171|TDM25473.1;ATCC13548|PNZ71240.1;DPC6291|TDM31298.1
cluster1578	5	Q49WW9	GO:0016491; F:oxidoreductase activity; IEA:UniProtKB-KW	ATCC_51835|TDM27264.1;DPC7170|TDM19056.1;DPC7171|TDM25031.1;ATCC13548|PNZ71703.1;DPC6291|TDM30016.1
cluster1579	5	P39142	GO:0006213; P:pyrimidine nucleoside metabolic process; IEA:InterPro	ATCC_51835|TDM26327.1;DPC7170|TDM15082.1;DPC7171|TDM25327.1;ATCC13548|PNZ75138.1;DPC6291|TDM28966.1
cluster1580	5	O07577	GO:0005328; F:neurotransmitter:sodium symporter activity; IEA:InterPro	ATCC_51835|TDM27501.1;DPC7170|TDM16199.1;DPC7171|TDM26561.1;ATCC13548|PNZ72337.1;DPC6291|TDM30466.1
cluster1581	5	N/A	N/A	ATCC_51835|TDM25438.1;DPC7170|TDM19169.1;DPC7171|TDM22065.1;ATCC13548|PNZ75016.1;DPC6291|TDM29420.1
cluster1582	5	P36948	GO:0008643; P:carbohydrate transport; IEA:UniProtKB-KW	ATCC_51835|TDM26795.1;DPC7170|TDM19190.1;DPC7171|TDM21073.1;ATCC13548|PNZ75040.1;DPC6291|TDM29445.1
cluster1583	5	Q5HPB5	GO:0009401; P:phosphoenolpyruvate-dependent sugar phosphotransferase system; IEA:UniProtKB-KW	ATCC_51835|TDM28338.1;DPC7170|TDM17632.1;DPC7171|TDM25568.1;ATCC13548|PNZ72582.1;DPC6291|TDM31396.1
cluster1584	5	P70996	N/A	ATCC_51835|TDM26359.1;DPC7170|TDM16511.1;DPC7171|TDM25360.1;ATCC13548|PNZ71880.1;DPC6291|TDM28998.1
cluster1585	5	O32205	GO:0005886; C:plasma membrane; IEA:UniProtKB-SubCell	ATCC_51835|TDM25867.1;DPC7170|TDM17177.1;DPC7171|TDM22674.1;ATCC13548|PNZ73607.1;DPC6291|TDM27694.1
cluster1586	5	N/A	N/A	ATCC_51835|TDM26741.1;DPC7170|TDM16053.1;DPC7171|TDM22362.1;ATCC13548|PNZ74939.1;DPC6291|TDM28836.1
cluster1587	5	N/A	N/A	ATCC_51835|TDM27470.1;DPC7170|TDM16228.1;DPC7171|TDM26591.1;ATCC13548|PNZ72299.1;DPC6291|TDM30496.1
cluster1588	5	P38045	GO:0042128; P:nitrate assimilation; IEA:UniProtKB-KW	ATCC_51835|TDM28570.1;DPC7170|TDM18927.1;DPC7171|TDM25259.1;ATCC13548|PNZ74670.1;DPC6291|TDM29261.1
cluster1589	5	Q8FB47	GO:0006364; P:rRNA processing; IEA:UniProtKB-KW	ATCC_51835|TDM26903.1;DPC7170|TDM19292.1;DPC7171|TDM26191.1;ATCC13548|PNZ73187.1;DPC6291|TDM29542.1
cluster1590	5	N/A	N/A	ATCC_51835|TDM28039.1;DPC7170|TDM16745.1;DPC7171|TDM25698.1;ATCC13548|PNZ71002.1;DPC6291|TDM31016.1
cluster1591	5	Q5HKI0	GO:0006006; P:glucose metabolic process; IEA:UniProtKB-KW	ATCC_51835|TDM26878.1;DPC7170|TDM19267.1;DPC7171|TDM26165.1;ATCC13548|PNZ73161.1;DPC6291|TDM29516.1
cluster1592	5	Q9RGS5	GO:0009229; P:thiamine diphosphate biosynthetic process; IEA:UniProtKB-UniPathway	ATCC_51835|TDM26276.1;DPC7170|TDM15133.1;DPC7171|TDM22189.1;ATCC13548|PNZ73752.1;DPC6291|TDM27853.1
cluster1593	5	P54431	GO:0006355; P:regulation of transcription, DNA-templated; IEA:InterPro	ATCC_51835|TDM26830.1;DPC7170|TDM19221.1;DPC7171|TDM26267.1;ATCC13548|PNZ74465.1;DPC6291|TDM29637.1
cluster1594	5	Q7A4T3	GO:0042626; F:ATPase activity, coupled to transmembrane movement of substances; IEA:InterPro	ATCC_51835|TDM26759.1;DPC7170|TDM16071.1;DPC7171|TDM22380.1;ATCC13548|PNZ74957.1;DPC6291|TDM28854.1
cluster1595	5	Q6GHZ2	GO:0006096; P:glycolytic process; IEA:UniProtKB-KW	ATCC_51835|TDM27213.1;DPC7170|TDM19553.1;DPC7171|TDM25081.1;ATCC13548|PNZ73654.1;DPC6291|TDM29964.1
cluster1596	5	P70949	N/A	ATCC_51835|TDM27108.1;DPC7170|TDM19435.1;DPC7171|TDM23242.1;ATCC13548|PNZ72307.1;DPC6291|TDM27790.1
cluster1597	5	P70814	GO:0009231; P:riboflavin biosynthetic process; IEA:UniProtKB-UniPathway	ATCC_51835|TDM27960.1;DPC7170|TDM14055.1;DPC7171|TDM24086.1;ATCC13548|PNZ74090.1;DPC6291|TDM28898.1
cluster1598	5	N/A	N/A	ATCC_51835|TDM28430.1;DPC7170|TDM18825.1;DPC7171|TDM25213.1;ATCC13548|PNZ73793.1;DPC6291|TDM29141.1
cluster1599	5	Q49WR2	GO:0006662; P:glycerol ether metabolic process; IEA:InterPro	ATCC_51835|TDM28086.1;DPC7170|TDM17886.1;DPC7171|TDM25746.1;ATCC13548|PNZ73898.1;DPC6291|TDM31063.1
cluster1600	5	B9E6Q4	GO:0051259; P:protein complex oligomerization; IEA:InterPro	ATCC_51835|TDM28245.1;DPC7170|TDM17725.1;DPC7171|TDM25475.1;ATCC13548|PNZ71242.1;DPC6291|TDM31300.1
cluster1601	5	O32015	GO:0005886; C:plasma membrane; IEA:UniProtKB-SubCell	ATCC_51835|TDM28249.1;DPC7170|TDM17721.1;DPC7171|TDM25479.1;ATCC13548|PNZ74345.1;DPC6291|TDM31304.1
cluster1602	5	A7WYM2	GO:0006235; P:dTTP biosynthetic process; IEA:UniProtKB-UniRule	ATCC_51835|TDM25674.1;DPC7170|TDM14491.1;DPC7171|TDM22646.1;ATCC13548|PNZ70175.1;DPC6291|TDM28611.1
cluster1603	5	O34542	GO:0030170; F:pyridoxal phosphate binding; IEA:InterPro	ATCC_51835|TDM28070.1;DPC7170|TDM16714.1;DPC7171|TDM25730.1;ATCC13548|PNZ73063.1;DPC6291|TDM31047.1
cluster1604	5	N/A	N/A	ATCC_51835|TDM28094.1;DPC7170|TDM17878.1;DPC7171|TDM25753.1;ATCC13548|PNZ73906.1;DPC6291|TDM31071.1
cluster1605	5	O34994	GO:0045013; P:carbon catabolite repression of transcription; IMP:CACAO	ATCC_51835|TDM28192.1;DPC7170|TDM17779.1;DPC7171|TDM24994.1;ATCC13548|PNZ73284.1;DPC6291|TDM31173.1
cluster1606	5	P37530	GO:0019136; F:deoxynucleoside kinase activity; IBA:GO_Central	ATCC_51835|TDM26385.1;DPC7170|TDM16488.1;DPC7171|TDM25385.1;ATCC13548|PNZ70125.1;DPC6291|TDM29023.1
cluster1607	5	P27111	GO:0003700; F:DNA-binding transcription factor activity; IEA:InterPro	ATCC_51835|TDM27957.1;DPC7170|TDM14058.1;DPC7171|TDM24083.1;ATCC13548|PNZ74087.1;DPC6291|TDM28895.1
cluster1608	5	P94408	GO:0042937; F:tripeptide transmembrane transporter activity; IBA:GO_Central	ATCC_51835|TDM26925.1;DPC7170|TDM19312.1;DPC7171|TDM26212.1;ATCC13548|PNZ73442.1;DPC6291|TDM29563.1
cluster1609	5	N/A	N/A	ATCC_51835|TDM26939.1;DPC7170|TDM19325.1;DPC7171|TDM26225.1;ATCC13548|PNZ73455.1;DPC6291|TDM29578.1
cluster1610	5	O05248	GO:0008237; F:metallopeptidase activity; IEA:UniProtKB-KW	ATCC_51835|TDM28302.1;DPC7170|TDM17595.1;DPC7171|TDM25532.1;ATCC13548|PNZ72618.1;DPC6291|TDM31360.1
cluster1611	5	B9E6K9	GO:0006228; P:UTP biosynthetic process; IEA:UniProtKB-UniRule	ATCC_51835|TDM28291.1;DPC7170|TDM17570.1;DPC7171|TDM25521.1;ATCC13548|PNZ74387.1;DPC6291|TDM31346.1
cluster1612	5	Q49WA0	GO:0006526; P:arginine biosynthetic process; IEA:UniProtKB-UniRule	ATCC_51835|TDM27097.1;DPC7170|TDM19424.1;DPC7171|TDM23253.1;ATCC13548|PNZ73383.1;DPC6291|TDM27801.1
cluster1613	5	Q2FGA1	N/A	ATCC_51835|TDM25811.1;DPC7170|TDM17115.1;DPC7171|TDM22402.1;ATCC13548|PNZ75251.1;DPC6291|TDM30274.1
cluster1614	5	Q81Z48	GO:0006396; P:RNA processing; IEA:InterPro	ATCC_51835|TDM26750.1;DPC7170|TDM16062.1;DPC7171|TDM22371.1;ATCC13548|PNZ74948.1;DPC6291|TDM28845.1
cluster1615	5	N/A	N/A	ATCC_51835|TDM28147.1;DPC7170|TDM17825.1;DPC7171|TDM24902.1;ATCC13548|PNZ73959.1;DPC6291|TDM31125.1
cluster1616	5	O34943	GO:0000049; F:tRNA binding; IEA:UniProtKB-KW	ATCC_51835|TDM27997.1;DPC7170|TDM16787.1;DPC7171|TDM24123.1;ATCC13548|PNZ72203.1;DPC6291|TDM28936.1
cluster1617	5	P39651	GO:0006203; P:dGTP catabolic process; IBA:GO_Central	ATCC_51835|TDM26360.1;DPC7170|TDM16510.1;DPC7171|TDM25361.1;ATCC13548|PNZ71881.1;DPC6291|TDM28999.1
cluster1618	5	Q6GGA2	GO:0009164; P:nucleoside catabolic process; IEA:InterPro	ATCC_51835|TDM28158.1;DPC7170|TDM17813.1;DPC7171|TDM24913.1;ATCC13548|PNZ73970.1;DPC6291|TDM31137.1
cluster1619	5	B9EAF7	GO:0006109; P:regulation of carbohydrate metabolic process; IEA:UniProtKB-UniRule	ATCC_51835|TDM26959.1;DPC7170|TDM19345.1;DPC7171|TDM26245.1;ATCC13548|PNZ73475.1;DPC6291|TDM29598.1
cluster1620	5	P42245	GO:0007234; P:osmosensory signaling via phosphorelay pathway; IBA:GO_Central	ATCC_51835|TDM26655.1;DPC7170|TDM14514.1;DPC7171|TDM22705.1;ATCC13548|PNZ72850.1;DPC6291|TDM28648.1
cluster1621	5	A7X1Q7	GO:0006412; P:translation; IEA:UniProtKB-UniRule	ATCC_51835|TDM28481.1;DPC7170|TDM18949.1;DPC7171|TDM26007.1;ATCC13548|PNZ74591.1;DPC6291|TDM29194.1
cluster1622	5	Q49VR4	GO:0070395; P:lipoteichoic acid biosynthetic process; IEA:UniProtKB-UniPathway	ATCC_51835|TDM26916.1;DPC7170|TDM19304.1;DPC7171|TDM26203.1;ATCC13548|PNZ73434.1;DPC6291|TDM29554.1
cluster1623	5	O34586	GO:0005886; C:plasma membrane; IEA:UniProtKB-SubCell	ATCC_51835|TDM27245.1;DPC7170|TDM19075.1;DPC7171|TDM25049.1;ATCC13548|PNZ71684.1;DPC6291|TDM29997.1
cluster1624	5	Q5HN24	GO:0005886; C:plasma membrane; IEA:UniProtKB-SubCell	ATCC_51835|TDM26707.1;DPC7170|TDM16013.1;DPC7171|TDM24022.1;ATCC13548|PNZ73361.1;DPC6291|TDM28802.1
cluster1625	5	Q9EV50	GO:0006979; P:response to oxidative stress; IEA:InterPro	ATCC_51835|TDM27476.1;DPC7170|TDM16221.1;DPC7171|TDM26584.1;ATCC13548|PNZ72315.1;DPC6291|TDM30489.1
cluster1626	5	N/A	N/A	ATCC_51835|TDM28487.1;DPC7170|TDM18955.1;DPC7171|TDM26001.1;ATCC13548|PNZ74597.1;DPC6291|TDM29200.1
cluster1627	5	O31859	GO:0005886; C:plasma membrane; IBA:GO_Central	ATCC_51835|TDM25865.1;DPC7170|TDM17175.1;DPC7171|TDM22672.1;ATCC13548|PNZ73609.1;DPC6291|TDM27692.1
cluster1628	5	P45305	GO:0046872; F:metal ion binding; IEA:UniProtKB-KW	ATCC_51835|TDM26871.1;DPC7170|TDM19261.1;DPC7171|TDM26160.1;ATCC13548|PNZ73155.1;DPC6291|TDM29510.1
cluster1629	5	P55908	GO:0005886; C:plasma membrane; IBA:GO_Central	ATCC_51835|TDM28109.1;DPC7170|TDM17863.1;DPC7171|TDM25768.1;ATCC13548|PNZ73922.1;DPC6291|TDM31087.1
cluster1630	5	N/A	N/A	ATCC_51835|TDM27480.1;DPC7170|TDM16216.1;DPC7171|TDM26580.1;ATCC13548|PNZ72319.1;DPC6291|TDM30485.1
cluster1631	5	P42108	GO:0005886; C:plasma membrane; IEA:UniProtKB-SubCell	ATCC_51835|TDM28029.1;DPC7170|TDM16755.1;DPC7171|TDM25688.1;ATCC13548|PNZ70993.1;DPC6291|TDM31006.1
cluster1632	5	P22983	GO:0006090; P:pyruvate metabolic process; IEA:InterPro	ATCC_51835|TDM25842.1;DPC7170|TDM17147.1;DPC7171|TDM22650.1;ATCC13548|PNZ75277.1;DPC6291|TDM27377.1
cluster1633	5	A7GT35	GO:0006412; P:translation; IEA:UniProtKB-UniRule	ATCC_51835|TDM28428.1;DPC7170|TDM18823.1;DPC7171|TDM25211.1;ATCC13548|PNZ73795.1;DPC6291|TDM29139.1
cluster1634	5	O06974	GO:0008360; P:regulation of cell shape; IEA:UniProtKB-UniRule	ATCC_51835|TDM26965.1;DPC7170|TDM19351.1;DPC7171|TDM26251.1;ATCC13548|PNZ73481.1;DPC6291|TDM29604.1
cluster1635	5	Q49YL2	GO:0015103; F:inorganic anion transmembrane transporter activity; IEA:UniProtKB-UniRule	ATCC_51835|TDM26041.1;DPC7170|TDM14815.1;DPC7171|TDM24152.1;ATCC13548|PNZ70526.1;DPC6291|TDM27713.1
cluster1636	5	P63979	GO:0006260; P:DNA replication; IEA:UniProtKB-KW	ATCC_51835|TDM28041.1;DPC7170|TDM16818.1;DPC7171|TDM25700.1;ATCC13548|PNZ71004.1;DPC6291|TDM31018.1
cluster1637	5	N/A	N/A	ATCC_51835|TDM28440.1;DPC7170|TDM18832.1;DPC7171|TDM25224.1;ATCC13548|PNZ73782.1;DPC6291|TDM29152.1
cluster1638	5	N/A	N/A	ATCC_51835|TDM27150.1;DPC7170|TDM19478.1;DPC7171|TDM24854.1;ATCC13548|PNZ71173.1;DPC6291|TDM29887.1
cluster1639	5	P54304	GO:0006782; P:protoporphyrinogen IX biosynthetic process; IEA:UniProtKB-UniPathway	ATCC_51835|TDM28174.1;DPC7170|TDM17797.1;DPC7171|TDM24929.1;ATCC13548|PNZ73302.1;DPC6291|TDM31153.1
cluster1640	5	Q4L4R1	GO:0009423; P:chorismate biosynthetic process; IEA:UniProtKB-UniPathway	ATCC_51835|TDM26979.1;DPC7170|TDM19366.1;DPC7171|TDM23380.1;ATCC13548|PNZ72111.1;DPC6291|TDM29619.1
cluster1641	5	O34997	GO:0005886; C:plasma membrane; IEA:UniProtKB-SubCell	ATCC_51835|TDM27550.1;DPC7170|TDM15212.1;DPC7171|TDM26515.1;ATCC13548|PNZ71855.1;DPC6291|TDM30421.1
cluster1642	5	Q03224	GO:0006071; P:glycerol metabolic process; IEA:InterPro	ATCC_51835|TDM26308.1;DPC7170|TDM15101.1;DPC7171|TDM25308.1;ATCC13548|PNZ75156.1;DPC6291|TDM27886.1
cluster1643	5	A2RJ04	GO:0015658; F:branched-chain amino acid transmembrane transporter activity; IEA:InterPro	ATCC_51835|TDM27471.1;DPC7170|TDM16227.1;DPC7171|TDM26590.1;ATCC13548|PNZ72300.1;DPC6291|TDM30495.1
cluster1644	5	N/A	N/A	ATCC_51835|TDM26667.1;DPC7170|TDM13659.1;DPC7171|TDM24062.1;ATCC13548|PNZ72835.1;DPC6291|TDM27017.1
cluster1645	5	B9E8Q8	GO:0006412; P:translation; IEA:UniProtKB-UniRule	ATCC_51835|TDM25449.1;DPC7170|TDM16469.1;DPC7171|TDM25404.1;ATCC13548|PNZ70143.1;DPC6291|TDM29042.1
cluster1646	5	O31671	GO:0030435; P:sporulation resulting in formation of a cellular spore; IEA:UniProtKB-KW	ATCC_51835|TDM27145.1;DPC7170|TDM19473.1;DPC7171|TDM24849.1;ATCC13548|PNZ71178.1;DPC6291|TDM29882.1
cluster1647	5	Q4L4W7	GO:0006814; P:sodium ion transport; IEA:UniProtKB-KW	ATCC_51835|TDM27083.1;DPC7170|TDM19413.1;DPC7171|TDM23264.1;ATCC13548|PNZ73394.1;DPC6291|TDM27747.1
cluster1648	5	N/A	N/A	ATCC_51835|TDM28256.1;DPC7170|TDM17714.1;DPC7171|TDM25486.1;ATCC13548|PNZ74352.1;DPC6291|TDM31311.1
cluster1649	5	N/A	N/A	ATCC_51835|TDM25869.1;DPC7170|TDM17179.1;DPC7171|TDM22676.1;ATCC13548|PNZ73605.1;DPC6291|TDM27696.1
cluster1650	5	N/A	N/A	ATCC_51835|TDM26362.1;DPC7170|TDM16540.1;DPC7171|TDM25363.1;ATCC13548|PNZ72465.1;DPC6291|TDM29067.1
cluster1651	5	Q9BY49	GO:0006625; P:protein targeting to peroxisome; TAS:Reactome	ATCC_51835|TDM26859.1;DPC7170|TDM19250.1;DPC7171|TDM26148.1;ATCC13548|PNZ74419.1;DPC6291|TDM29498.1
cluster1652	5	N/A	N/A	ATCC_51835|TDM28386.1;DPC7170|TDM17676.1;DPC7171|TDM25165.1;ATCC13548|PNZ72534.1;DPC6291|TDM28688.1
cluster1653	5	N/A	N/A	ATCC_51835|TDM27613.1;DPC7170|TDM15921.1;DPC7171|TDM26446.1;ATCC13548|PNZ71500.1;DPC6291|TDM30337.1
cluster1654	5	P54537	GO:0005524; F:ATP binding; IEA:UniProtKB-KW	ATCC_51835|TDM26095.1;DPC7170|TDM14283.1;DPC7171|TDM24206.1;ATCC13548|PNZ70580.1;DPC6291|TDM27923.1
cluster1655	5	C4L056	GO:0006099; P:tricarboxylic acid cycle; IEA:UniProtKB-UniRule	ATCC_51835|TDM26835.1;DPC7170|TDM19226.1;DPC7171|TDM26124.1;ATCC13548|PNZ74443.1;DPC6291|TDM29474.1
cluster1656	5	Q03439	GO:0019646; P:aerobic electron transport chain; IEA:InterPro	ATCC_51835|TDM27239.1;DPC7170|TDM19579.1;DPC7171|TDM25055.1;ATCC13548|PNZ71678.1;DPC6291|TDM29991.1
cluster1657	5	N/A	N/A	ATCC_51835|TDM25303.1;DPC7170|TDM16465.1;DPC7171|TDM25408.1;ATCC13548|PNZ70147.1;DPC6291|TDM29046.1
cluster1658	5	N/A	N/A	ATCC_51835|TDM26361.1;DPC7170|TDM16509.1;DPC7171|TDM25362.1;ATCC13548|PNZ72464.1;DPC6291|TDM29000.1
cluster1659	5	Q4A122	GO:0006011; P:UDP-glucose metabolic process; IEA:InterPro	ATCC_51835|TDM27162.1;DPC7170|TDM19487.1;DPC7171|TDM24864.1;ATCC13548|PNZ71165.1;DPC6291|TDM29896.1
cluster1660	5	N/A	N/A	ATCC_51835|TDM25142.1;DPC7170|TDM19014.1;DPC7171|TDM25934.1;ATCC13548|PNZ74656.1;DPC6291|TDM30059.1
cluster1661	5	B9E8Q3	GO:0006412; P:translation; IEA:UniProtKB-UniRule	ATCC_51835|TDM25455.1;DPC7170|TDM16475.1;DPC7171|TDM25398.1;ATCC13548|PNZ70138.1;DPC6291|TDM29036.1
cluster1662	5	Q5HRN9	GO:0046654; P:tetrahydrofolate biosynthetic process; IEA:UniProtKB-UniPathway	ATCC_51835|TDM25640.1;DPC7170|TDM14458.1;DPC7171|TDM22612.1;ATCC13548|PNZ74276.1;DPC6291|TDM28577.1
cluster1663	5	Q8RCU0	GO:0005315; F:inorganic phosphate transmembrane transporter activity; IEA:InterPro	ATCC_51835|TDM26996.1;DPC7170|TDM19382.1;DPC7171|TDM23292.1;ATCC13548|PNZ72042.1;DPC6291|TDM27776.1
cluster1664	5	Q4L5R1	GO:0004385; F:guanylate kinase activity; IEA:UniProtKB-UniRule	ATCC_51835|TDM25152.1;DPC7170|TDM19024.1;DPC7171|TDM25908.1;ATCC13548|PNZ74666.1;DPC6291|TDM30049.1
cluster1665	5	O34475	GO:0046256; P:2,4,6-trinitrotoluene catabolic process; IBA:GO_Central	ATCC_51835|TDM27972.1;DPC7170|TDM16812.1;DPC7171|TDM24098.1;ATCC13548|PNZ72228.1;DPC6291|TDM28911.1
cluster1666	5	O32086	GO:0005886; C:plasma membrane; IEA:UniProtKB-SubCell	ATCC_51835|TDM28398.1;DPC7170|TDM18793.1;DPC7171|TDM25183.1;ATCC13548|PNZ72516.1;DPC6291|TDM28707.1
cluster1667	5	Q8ZPD3	GO:0016747; F:transferase activity, transferring acyl groups other than amino-acyl groups; IDA:UniProtKB	ATCC_51835|TDM27483.1;DPC7170|TDM16213.1;DPC7171|TDM26577.1;ATCC13548|PNZ72322.1;DPC6291|TDM30482.1
cluster1668	5	N/A	N/A	ATCC_51835|TDM25870.1;DPC7170|TDM17180.1;DPC7171|TDM22677.1;ATCC13548|PNZ73604.1;DPC6291|TDM27697.1
cluster1669	5	O34705	GO:0017000; P:antibiotic biosynthetic process; IEA:UniProtKB-KW	ATCC_51835|TDM27975.1;DPC7170|TDM16809.1;DPC7171|TDM24101.1;ATCC13548|PNZ72225.1;DPC6291|TDM28914.1
cluster1670	5	N/A	N/A	ATCC_51835|TDM26069.1;DPC7170|TDM14787.1;DPC7171|TDM24179.1;ATCC13548|PNZ70553.1;DPC6291|TDM27740.1
cluster1671	5	N/A	N/A	ATCC_51835|TDM26846.1;DPC7170|TDM19237.1;DPC7171|TDM26135.1;ATCC13548|PNZ74432.1;DPC6291|TDM29485.1
cluster1672	5	O34997	GO:0005886; C:plasma membrane; IEA:UniProtKB-SubCell	ATCC_51835|TDM27142.1;DPC7170|TDM19470.1;DPC7171|TDM24846.1;ATCC13548|PNZ74782.1;DPC6291|TDM29879.1
cluster1673	5	N/A	N/A	ATCC_51835|TDM26881.1;DPC7170|TDM19270.1;DPC7171|TDM26168.1;ATCC13548|PNZ73164.1;DPC6291|TDM29519.1
cluster1674	5	Q49VF3	GO:0006420; P:arginyl-tRNA aminoacylation; IEA:UniProtKB-UniRule	ATCC_51835|TDM26357.1;DPC7170|TDM16513.1;DPC7171|TDM25358.1;ATCC13548|PNZ71878.1;DPC6291|TDM28996.1
cluster1675	5	P54575	GO:0009231; P:riboflavin biosynthetic process; IEA:InterPro	ATCC_51835|TDM28482.1;DPC7170|TDM18950.1;DPC7171|TDM26006.1;ATCC13548|PNZ74592.1;DPC6291|TDM29195.1
cluster1676	5	B9E740	GO:0006782; P:protoporphyrinogen IX biosynthetic process; IEA:UniProtKB-UniPathway	ATCC_51835|TDM28105.1;DPC7170|TDM17867.1;DPC7171|TDM25764.1;ATCC13548|PNZ73918.1;DPC6291|TDM31083.1
cluster1677	5	Q5HE75	GO:0006096; P:glycolytic process; IEA:UniProtKB-UniPathway	ATCC_51835|TDM26311.1;DPC7170|TDM15098.1;DPC7171|TDM25311.1;ATCC13548|PNZ75153.1;DPC6291|TDM27889.1
cluster1678	5	P94479	GO:0030170; F:pyridoxal phosphate binding; IEA:InterPro	ATCC_51835|TDM28444.1;DPC7170|TDM18911.1;DPC7171|TDM25228.1;ATCC13548|PNZ74555.1;DPC6291|TDM29157.1
cluster1679	5	A4ZGQ8	GO:0032259; P:methylation; IDA:UniProtKB	ATCC_51835|TDM25613.1;DPC7170|TDM19180.1;DPC7171|TDM22055.1;ATCC13548|PNZ75026.1;DPC6291|TDM29430.1
cluster1680	5	O31714	GO:0008443; F:phosphofructokinase activity; IBA:GO_Central	ATCC_51835|TDM26898.1;DPC7170|TDM19287.1;DPC7171|TDM26186.1;ATCC13548|PNZ73182.1;DPC6291|TDM29537.1
cluster1681	5	Q8XNS6	GO:0008270; F:zinc ion binding; IEA:UniProtKB-UniRule	ATCC_51835|TDM28095.1;DPC7170|TDM17877.1;DPC7171|TDM25754.1;ATCC13548|PNZ73907.1;DPC6291|TDM31072.1
cluster1682	5	N/A	N/A	ATCC_51835|TDM27990.1;DPC7170|TDM16794.1;DPC7171|TDM24116.1;ATCC13548|PNZ72211.1;DPC6291|TDM28929.1
cluster1683	5	Q5HIG5	GO:0006166; P:purine ribonucleoside salvage; IEA:UniProtKB-KW	ATCC_51835|TDM25645.1;DPC7170|TDM14463.1;DPC7171|TDM22617.1;ATCC13548|PNZ74281.1;DPC6291|TDM28582.1
cluster1684	5	Q71YJ7	GO:0042274; P:ribosomal small subunit biogenesis; IEA:UniProtKB-UniRule	ATCC_51835|TDM28543.1;DPC7170|TDM19085.1;DPC7171|TDM25938.1;ATCC13548|PNZ74672.1;DPC6291|TDM30063.1
cluster1685	5	Q5HN74	GO:0046872; F:metal ion binding; IEA:UniProtKB-KW	ATCC_51835|TDM26765.1;DPC7170|TDM16077.1;DPC7171|TDM22386.1;ATCC13548|PNZ74963.1;DPC6291|TDM28860.1
cluster1686	5	P37876	GO:0006306; P:DNA methylation; IEA:InterPro	ATCC_51835|TDM28031.1;DPC7170|TDM16753.1;DPC7171|TDM25690.1;ATCC13548|PNZ71017.1;DPC6291|TDM31008.1
cluster1687	5	A0A0H3GM48	GO:0019932; P:second-messenger-mediated signaling; IEA:UniProtKB-UniRule	ATCC_51835|TDM25439.1;DPC7170|TDM19168.1;DPC7171|TDM22066.1;ATCC13548|PNZ75015.1;DPC6291|TDM29419.1
cluster1688	5	Q42870	GO:0016024; P:CDP-diacylglycerol biosynthetic process; IEA:UniProtKB-UniPathway	ATCC_51835|TDM28333.1;DPC7170|TDM17627.1;DPC7171|TDM25563.1;ATCC13548|PNZ72587.1;DPC6291|TDM31391.1
cluster1689	5	Q6GHW0	N/A	ATCC_51835|TDM27251.1;DPC7170|TDM19069.1;DPC7171|TDM25044.1;ATCC13548|PNZ71690.1;DPC6291|TDM30003.1
cluster1690	5	B9E7A6	GO:2001295; P:malonyl-CoA biosynthetic process; IEA:UniProtKB-UniPathway	ATCC_51835|TDM28549.1;DPC7170|TDM16816.1;DPC7171|TDM25701.1;ATCC13548|PNZ71019.1;DPC6291|TDM31428.1
cluster1691	5	N/A	N/A	ATCC_51835|TDM25440.1;DPC7170|TDM19167.1;DPC7171|TDM22067.1;ATCC13548|PNZ75014.1;DPC6291|TDM29418.1
cluster1692	5	Q5HGY8	GO:0006096; P:glycolytic process; IEA:UniProtKB-KW	ATCC_51835|TDM27216.1;DPC7170|TDM19556.1;DPC7171|TDM25078.1;ATCC13548|PNZ73651.1;DPC6291|TDM29967.1
cluster1693	5	Q5HLY6	GO:0008360; P:regulation of cell shape; IEA:UniProtKB-KW	ATCC_51835|TDM27604.1;DPC7170|TDM15912.1;DPC7171|TDM26455.1;ATCC13548|PNZ71509.1;DPC6291|TDM30345.1
cluster1694	5	O34600	GO:0003676; F:nucleic acid binding; IEA:InterPro	ATCC_51835|TDM28040.1;DPC7170|TDM16744.1;DPC7171|TDM25699.1;ATCC13548|PNZ71003.1;DPC6291|TDM31017.1
cluster1695	5	B9DNA8	GO:0045892; P:negative regulation of transcription, DNA-templated; IEA:UniProtKB-UniRule	ATCC_51835|TDM28057.1;DPC7170|TDM16728.1;DPC7171|TDM25716.1;ATCC13548|PNZ73048.1;DPC6291|TDM31033.1
cluster1696	5	O31769	N/A	ATCC_51835|TDM28471.1;DPC7170|TDM18939.1;DPC7171|TDM26017.1;ATCC13548|PNZ74581.1;DPC6291|TDM29184.1
cluster1697	5	N/A	N/A	ATCC_51835|TDM27494.1;DPC7170|TDM16204.1;DPC7171|TDM26566.1;ATCC13548|PNZ72332.1;DPC6291|TDM30471.1
cluster1698	5	N/A	N/A	ATCC_51835|TDM26024.1;DPC7170|TDM14825.1;DPC7171|TDM20955.1;ATCC13548|PNZ70512.1;DPC6291|TDM27327.1
cluster1699	5	P42360	GO:0015410; F:manganese-transporting ATPase activity; IEA:UniProtKB-EC	ATCC_51835|TDM27521.1;DPC7170|TDM15243.1;DPC7171|TDM26544.1;ATCC13548|PNZ72354.1;DPC6291|TDM30450.1
cluster1700	5	B9E6W9	GO:0008276; F:protein methyltransferase activity; IEA:UniProtKB-UniRule	ATCC_51835|TDM28178.1;DPC7170|TDM17793.1;DPC7171|TDM24934.1;ATCC13548|PNZ73297.1;DPC6291|TDM31158.1
cluster1701	5	Q6HE08	N/A	ATCC_51835|TDM28251.1;DPC7170|TDM17719.1;DPC7171|TDM25481.1;ATCC13548|PNZ74347.1;DPC6291|TDM31306.1
cluster1702	5	N/A	N/A	ATCC_51835|TDM27075.1;DPC7170|TDM19405.1;DPC7171|TDM23272.1;ATCC13548|PNZ73403.1;DPC6291|TDM27754.1
cluster1703	5	P12049	GO:0006189; P:'de novo' IMP biosynthetic process; IEA:UniProtKB-UniRule	ATCC_51835|TDM27189.1;DPC7170|TDM19528.1;DPC7171|TDM25106.1;ATCC13548|PNZ72788.1;DPC6291|TDM29939.1
cluster1704	5	Q4L8E4	GO:0006777; P:Mo-molybdopterin cofactor biosynthetic process; IEA:UniProtKB-UniRule	ATCC_51835|TDM27562.1;DPC7170|TDM15872.1;DPC7171|TDM26503.1;ATCC13548|PNZ71556.1;DPC6291|TDM30409.1
cluster1705	5	A7Z1S6	GO:0006829; P:zinc ion transport; IEA:UniProtKB-KW	ATCC_51835|TDM25441.1;DPC7170|TDM19166.1;DPC7171|TDM22068.1;ATCC13548|PNZ75013.1;DPC6291|TDM29417.1
cluster1706	5	N/A	N/A	ATCC_51835|TDM26074.1;DPC7170|TDM14303.1;DPC7171|TDM24184.1;ATCC13548|PNZ70558.1;DPC6291|TDM27902.1
cluster1707	5	Q03222	GO:0006353; P:DNA-templated transcription, termination; IEA:UniProtKB-UniRule	ATCC_51835|TDM26307.1;DPC7170|TDM15102.1;DPC7171|TDM22221.1;ATCC13548|PNZ75157.1;DPC6291|TDM27885.1
cluster1708	5	B9E8E6	GO:0015986; P:ATP synthesis coupled proton transport; IEA:UniProtKB-UniRule	ATCC_51835|TDM26289.1;DPC7170|TDM15120.1;DPC7171|TDM22202.1;ATCC13548|PNZ75175.1;DPC6291|TDM27866.1
cluster1709	5	N/A	N/A	ATCC_51835|TDM26690.1;DPC7170|TDM13905.1;DPC7171|TDM24041.1;ATCC13548|PNZ73342.1;DPC6291|TDM27826.1
cluster1710	5	P96613	GO:0008360; P:regulation of cell shape; IEA:UniProtKB-KW	ATCC_51835|TDM25266.1;DPC7170|TDM13865.1;DPC7171|TDM21087.1;ATCC13548|PNZ72936.1;DPC6291|TDM27356.1
cluster1711	5	N/A	N/A	ATCC_51835|TDM26660.1;DPC7170|TDM13652.1;DPC7171|TDM22695.1;ATCC13548|PNZ72842.1;DPC6291|TDM28657.1
cluster1712	5	Q7A4T2	N/A	ATCC_51835|TDM26758.1;DPC7170|TDM16070.1;DPC7171|TDM22379.1;ATCC13548|PNZ74956.1;DPC6291|TDM28853.1
cluster1713	5	A7WYX0	GO:0005840; C:ribosome; IEA:UniProtKB-KW	ATCC_51835|TDM25454.1;DPC7170|TDM16474.1;DPC7171|TDM25399.1;ATCC13548|PNZ70139.1;DPC6291|TDM29037.1
cluster1714	5	N/A	N/A	ATCC_51835|TDM25825.1;DPC7170|TDM17129.1;DPC7171|TDM22411.1;ATCC13548|PNZ75260.1;DPC6291|TDM30265.1
cluster1715	5	B9E6R3	GO:0003746; F:translation elongation factor activity; IEA:UniProtKB-UniRule	ATCC_51835|TDM28235.1;DPC7170|TDM17735.1;DPC7171|TDM24992.1;ATCC13548|PNZ71232.1;DPC6291|TDM31290.1
cluster1716	5	Q99S97	GO:0055085; P:transmembrane transport; IEA:InterPro	ATCC_51835|TDM25876.1;DPC7170|TDM17186.1;DPC7171|TDM22683.1;ATCC13548|PNZ73598.1;DPC6291|TDM27703.1
cluster1717	5	Q9KWK8	GO:0046983; F:protein dimerization activity; IEA:InterPro	ATCC_51835|TDM26742.1;DPC7170|TDM16054.1;DPC7171|TDM22363.1;ATCC13548|PNZ74940.1;DPC6291|TDM28837.1
cluster1718	5	P49787	GO:2001295; P:malonyl-CoA biosynthetic process; IEA:UniProtKB-UniPathway	ATCC_51835|TDM28237.1;DPC7170|TDM17733.1;DPC7171|TDM25467.1;ATCC13548|PNZ71234.1;DPC6291|TDM31292.1
cluster1719	5	Q07868	GO:0030435; P:sporulation resulting in formation of a cellular spore; IEA:UniProtKB-KW	ATCC_51835|TDM27258.1;DPC7170|TDM19062.1;DPC7171|TDM25037.1;ATCC13548|PNZ71697.1;DPC6291|TDM30010.1
cluster1720	5	Q6GEY2	GO:0009229; P:thiamine diphosphate biosynthetic process; IEA:UniProtKB-UniPathway	ATCC_51835|TDM26278.1;DPC7170|TDM15131.1;DPC7171|TDM22191.1;ATCC13548|PNZ73754.1;DPC6291|TDM27855.1
cluster1721	5	Q49YV6	GO:0009435; P:NAD biosynthetic process; IEA:UniProtKB-UniRule	ATCC_51835|TDM26706.1;DPC7170|TDM16012.1;DPC7171|TDM24023.1;ATCC13548|PNZ73360.1;DPC6291|TDM28801.1
cluster1722	5	P0A084	GO:0006464; P:cellular protein modification process; IEA:UniProtKB-UniRule	ATCC_51835|TDM28396.1;DPC7170|TDM13648.1;DPC7171|TDM25181.1;ATCC13548|PNZ72518.1;DPC6291|TDM28705.1
cluster1723	5	N/A	N/A	ATCC_51835|TDM26339.1;DPC7170|TDM16531.1;DPC7171|TDM25339.1;ATCC13548|PNZ71793.1;DPC6291|TDM28978.1
cluster1724	5	P39156	GO:0006098; P:pentose-phosphate shunt; IEA:InterPro	ATCC_51835|TDM26300.1;DPC7170|TDM15109.1;DPC7171|TDM22214.1;ATCC13548|PNZ75164.1;DPC6291|TDM27878.1
cluster1725	5	Q5ZM72	GO:0010025; P:wax biosynthetic process; ISS:UniProtKB	ATCC_51835|TDM27585.1;DPC7170|TDM15892.1;DPC7171|TDM26478.1;ATCC13548|PNZ71560.1;DPC6291|TDM30384.1
cluster1726	5	Q6GGK7	GO:0000155; F:phosphorelay sensor kinase activity; IEA:InterPro	ATCC_51835|TDM28274.1;DPC7170|TDM17553.1;DPC7171|TDM25504.1;ATCC13548|PNZ74370.1;DPC6291|TDM31329.1
cluster1727	5	P54459	GO:0006260; P:DNA replication; IEA:InterPro	ATCC_51835|TDM28171.1;DPC7170|TDM17800.1;DPC7171|TDM24926.1;ATCC13548|PNZ73983.1;DPC6291|TDM31150.1
cluster1728	5	B9E8I3	GO:0009264; P:deoxyribonucleotide catabolic process; IEA:UniProtKB-UniRule	ATCC_51835|TDM26326.1;DPC7170|TDM15083.1;DPC7171|TDM25326.1;ATCC13548|PNZ75139.1;DPC6291|TDM28965.1
cluster1729	5	Q49WE5	GO:0055085; P:transmembrane transport; IEA:InterPro	ATCC_51835|TDM27137.1;DPC7170|TDM19465.1;DPC7171|TDM24841.1;ATCC13548|PNZ74777.1;DPC6291|TDM29876.1
cluster1730	5	Q45061	GO:0016787; F:hydrolase activity; IEA:UniProtKB-KW	ATCC_51835|TDM28405.1;DPC7170|TDM18800.1;DPC7171|TDM25190.1;ATCC13548|PNZ73818.1;DPC6291|TDM28714.1
cluster1731	5	P37555	GO:0005886; C:plasma membrane; IBA:GO_Central	ATCC_51835|TDM25651.1;DPC7170|TDM14469.1;DPC7171|TDM22623.1;ATCC13548|PNZ74286.1;DPC6291|TDM28588.1
cluster1732	5	P37557	GO:0003723; F:RNA binding; IEA:UniProtKB-KW	ATCC_51835|TDM25649.1;DPC7170|TDM14467.1;DPC7171|TDM22621.1;ATCC13548|PNZ74284.1;DPC6291|TDM28586.1
cluster1733	5	Q5HPV9	GO:0000036; F:acyl carrier activity; IEA:UniProtKB-UniRule	ATCC_51835|TDM28529.1;DPC7170|TDM18997.1;DPC7171|TDM25952.1;ATCC13548|PNZ74639.1;DPC6291|TDM29249.1
cluster1734	5	P75809	GO:0009231; P:riboflavin biosynthetic process; IDA:EcoCyc	ATCC_51835|TDM28324.1;DPC7170|TDM17618.1;DPC7171|TDM25554.1;ATCC13548|PNZ72596.1;DPC6291|TDM31382.1
cluster1735	5	O34592	GO:0016787; F:hydrolase activity; IEA:UniProtKB-KW	ATCC_51835|TDM26351.1;DPC7170|TDM16519.1;DPC7171|TDM25352.1;ATCC13548|PNZ71872.1;DPC6291|TDM28990.1
cluster1736	5	P39803	GO:0005886; C:plasma membrane; IEA:UniProtKB-SubCell	ATCC_51835|TDM27541.1;DPC7170|TDM15223.1;DPC7171|TDM26524.1;ATCC13548|PNZ71846.1;DPC6291|TDM30430.1
cluster1737	5	P39796	GO:0003700; F:DNA-binding transcription factor activity; IEA:InterPro	ATCC_51835|TDM27394.1;DPC7170|TDM13774.1;DPC7171|TDM23230.1;ATCC13548|PNZ71444.1;DPC6291|TDM27038.1
cluster1738	5	N/A	N/A	ATCC_51835|TDM28426.1;DPC7170|TDM18821.1;DPC7171|TDM25209.1;ATCC13548|PNZ73797.1;DPC6291|TDM29137.1
cluster1739	5	Q2VEQ7	GO:0019752; P:carboxylic acid metabolic process; IDA:UniProtKB	ATCC_51835|TDM26764.1;DPC7170|TDM16076.1;DPC7171|TDM22385.1;ATCC13548|PNZ74962.1;DPC6291|TDM28859.1
cluster1740	5	N/A	N/A	ATCC_51835|TDM27122.1;DPC7170|TDM19450.1;DPC7171|TDM24827.1;ATCC13548|PNZ74763.1;DPC6291|TDM29861.1
cluster1741	5	Q81JT1	GO:0008295; P:spermidine biosynthetic process; IEA:UniProtKB-KW	ATCC_51835|TDM26692.1;DPC7170|TDM13907.1;DPC7171|TDM24039.1;ATCC13548|PNZ73344.1;DPC6291|TDM27824.1
cluster1742	5	B9EBF6	GO:0009099; P:valine biosynthetic process; IEA:UniProtKB-UniRule	ATCC_51835|TDM28485.1;DPC7170|TDM18953.1;DPC7171|TDM26003.1;ATCC13548|PNZ74595.1;DPC6291|TDM29198.1
cluster1743	5	B9EBD6	GO:0006412; P:translation; IEA:UniProtKB-UniRule	ATCC_51835|TDM28503.1;DPC7170|TDM18971.1;DPC7171|TDM25978.1;ATCC13548|PNZ74613.1;DPC6291|TDM29223.1
cluster1744	5	P39140	GO:0042802; F:identical protein binding; IPI:IntAct	ATCC_51835|TDM26329.1;DPC7170|TDM15080.1;DPC7171|TDM25329.1;ATCC13548|PNZ75136.1;DPC6291|TDM28968.1
cluster1745	5	O32119	GO:0009399; P:nitrogen fixation; IEA:UniProtKB-KW	ATCC_51835|TDM27067.1;DPC7170|TDM19397.1;DPC7171|TDM23280.1;ATCC13548|PNZ73411.1;DPC6291|TDM27762.1
cluster1746	5	P71083	GO:0005886; C:plasma membrane; IBA:GO_Central	ATCC_51835|TDM26761.1;DPC7170|TDM16073.1;DPC7171|TDM22382.1;ATCC13548|PNZ74959.1;DPC6291|TDM28856.1
cluster1747	5	Q8CR79	GO:0071555; P:cell wall organization; IEA:InterPro	ATCC_51835|TDM27535.1;DPC7170|TDM15229.1;DPC7171|TDM26530.1;ATCC13548|PNZ71840.1;DPC6291|TDM30436.1
cluster1748	5	B9E9K5	GO:0006412; P:translation; IEA:UniProtKB-UniRule	ATCC_51835|TDM27637.1;DPC7170|TDM17064.1;DPC7171|TDM26422.1;ATCC13548|PNZ74172.1;DPC6291|TDM30313.1
cluster1749	5	P37551	GO:0009116; P:nucleoside metabolic process; IEA:InterPro	ATCC_51835|TDM25659.1;DPC7170|TDM14477.1;DPC7171|TDM22631.1;ATCC13548|PNZ74294.1;DPC6291|TDM28596.1
cluster1750	5	N/A	N/A	ATCC_51835|TDM28392.1;DPC7170|TDM13644.1;DPC7171|TDM25177.1;ATCC13548|PNZ72521.1;DPC6291|TDM28701.1
cluster1751	5	P37515	GO:0008925; F:maltose O-acetyltransferase activity; IEA:UniProtKB-EC	ATCC_51835|TDM26382.1;DPC7170|TDM16491.1;DPC7171|TDM25382.1;ATCC13548|PNZ70177.1;DPC6291|TDM29020.1
cluster1752	5	N/A	N/A	ATCC_51835|TDM27528.1;DPC7170|TDM15236.1;DPC7171|TDM26537.1;ATCC13548|PNZ71833.1;DPC6291|TDM30443.1
cluster1753	5	Q59229	GO:0009088; P:threonine biosynthetic process; IEA:UniProtKB-UniPathway	ATCC_51835|TDM28365.1;DPC7170|TDM17659.1;DPC7171|TDM25594.1;ATCC13548|PNZ72555.1;DPC6291|TDM31423.1
cluster1754	5	P55339	GO:0030435; P:sporulation resulting in formation of a cellular spore; IEA:UniProtKB-KW	ATCC_51835|TDM26067.1;DPC7170|TDM14789.1;DPC7171|TDM24177.1;ATCC13548|PNZ70551.1;DPC6291|TDM27738.1
cluster1755	5	A7X202	GO:0006260; P:DNA replication; IEA:UniProtKB-KW	ATCC_51835|TDM28411.1;DPC7170|TDM18806.1;DPC7171|TDM25195.1;ATCC13548|PNZ73813.1;DPC6291|TDM29121.1
cluster1756	5	N/A	N/A	ATCC_51835|TDM26649.1;DPC7170|TDM14521.1;DPC7171|TDM22715.1;ATCC13548|PNZ74874.1;DPC6291|TDM28638.1
cluster1757	5	Q4L5S5	GO:0006412; P:translation; IEA:UniProtKB-UniRule	ATCC_51835|TDM28540.1;DPC7170|TDM19008.1;DPC7171|TDM25941.1;ATCC13548|PNZ74650.1;DPC6291|TDM30066.1
cluster1758	5	P24944	GO:0015813; P:L-glutamate transmembrane transport; IEA:InterPro	ATCC_51835|TDM28018.1;DPC7170|TDM16766.1;DPC7171|TDM25677.1;ATCC13548|PNZ70982.1;DPC6291|TDM27314.1
cluster1759	5	A6L8P3	GO:0006878; P:cellular copper ion homeostasis; IEA:UniProtKB-UniRule	ATCC_51835|TDM28035.1;DPC7170|TDM16749.1;DPC7171|TDM25694.1;ATCC13548|PNZ70998.1;DPC6291|TDM31012.1
cluster1760	5	B9EB47	GO:0070475; P:rRNA base methylation; IEA:UniProtKB-UniRule	ATCC_51835|TDM27256.1;DPC7170|TDM19064.1;DPC7171|TDM25039.1;ATCC13548|PNZ71695.1;DPC6291|TDM30008.1
cluster1761	5	O34712	GO:0003700; F:DNA-binding transcription factor activity; IEA:InterPro	ATCC_51835|TDM26860.1;DPC7170|TDM19251.1;DPC7171|TDM26149.1;ATCC13548|PNZ74463.1;DPC6291|TDM29499.1
cluster1762	5	N/A	N/A	ATCC_51835|TDM27970.1;DPC7170|TDM16814.1;DPC7171|TDM24096.1;ATCC13548|PNZ72230.1;DPC6291|TDM28909.1
cluster1763	5	O32210	GO:0043892; F:methylglyoxal reductase (NADPH-dependent) activity; IEA:UniProtKB-EC	ATCC_51835|TDM26905.1;DPC7170|TDM19294.1;DPC7171|TDM26193.1;ATCC13548|PNZ73189.1;DPC6291|TDM29544.1
cluster1764	5	Q04MM3	GO:0006412; P:translation; IEA:UniProtKB-UniRule	ATCC_51835|TDM28425.1;DPC7170|TDM18820.1;DPC7171|TDM25208.1;ATCC13548|PNZ73798.1;DPC6291|TDM29136.1
cluster1765	5	B9E8Q9	GO:0006412; P:translation; IEA:UniProtKB-UniRule	ATCC_51835|TDM25448.1;DPC7170|TDM16468.1;DPC7171|TDM25405.1;ATCC13548|PNZ70144.1;DPC6291|TDM29043.1
cluster1766	5	Q6GI31	GO:0009253; P:peptidoglycan catabolic process; IEA:InterPro	ATCC_51835|TDM27949.1;DPC7170|TDM14066.1;DPC7171|TDM24075.1;ATCC13548|PNZ74079.1;DPC6291|TDM28887.1
cluster1767	5	Q45539	GO:0016757; F:transferase activity, transferring glycosyl groups; IEA:UniProtKB-KW	ATCC_51835|TDM28515.1;DPC7170|TDM18983.1;DPC7171|TDM25966.1;ATCC13548|PNZ74625.1;DPC6291|TDM29235.1
cluster1768	5	Q2FZK3	GO:0046677; P:response to antibiotic; IEA:UniProtKB-KW	ATCC_51835|TDM27002.1;DPC7170|TDM19388.1;DPC7171|TDM23288.1;ATCC13548|PNZ72037.1;DPC6291|TDM27771.1
cluster1769	5	B9EAY5	GO:0009236; P:cobalamin biosynthetic process; IEA:InterPro	ATCC_51835|TDM27188.1;DPC7170|TDM19527.1;DPC7171|TDM25107.1;ATCC13548|PNZ72789.1;DPC6291|TDM29938.1
cluster1770	5	B9E9J4	GO:0006412; P:translation; IEA:UniProtKB-UniRule	ATCC_51835|TDM27626.1;DPC7170|TDM17053.1;DPC7171|TDM26433.1;ATCC13548|PNZ74161.1;DPC6291|TDM30324.1
cluster1771	5	P42176	GO:0042128; P:nitrate assimilation; IEA:UniProtKB-KW	ATCC_51835|TDM27563.1;DPC7170|TDM15874.1;DPC7171|TDM26501.1;ATCC13548|PNZ71554.1;DPC6291|TDM30407.1
cluster1772	5	Q5KVK2	GO:0015821; P:methionine transport; IEA:InterPro	ATCC_51835|TDM26986.1;DPC7170|TDM19373.1;DPC7171|TDM23374.1;ATCC13548|PNZ72104.1;DPC6291|TDM29626.1
cluster1773	5	P39456	GO:0005524; F:ATP binding; IEA:UniProtKB-KW	ATCC_51835|TDM27993.1;DPC7170|TDM16791.1;DPC7171|TDM24119.1;ATCC13548|PNZ72207.1;DPC6291|TDM28932.1
cluster1774	5	N/A	N/A	ATCC_51835|TDM26934.1;DPC7170|TDM19321.1;DPC7171|TDM26220.1;ATCC13548|PNZ73450.1;DPC6291|TDM29572.1
cluster1775	5	P39482	GO:0030435; P:sporulation resulting in formation of a cellular spore; IEA:UniProtKB-KW	ATCC_51835|TDM26725.1;DPC7170|TDM16030.1;DPC7171|TDM24004.1;ATCC13548|PNZ74923.1;DPC6291|TDM28820.1
cluster1776	5	O31684	N/A	ATCC_51835|TDM27148.1;DPC7170|TDM19476.1;DPC7171|TDM24852.1;ATCC13548|PNZ71175.1;DPC6291|TDM29885.1
cluster1777	5	Q49YL7	GO:0006094; P:gluconeogenesis; IEA:UniProtKB-UniRule	ATCC_51835|TDM26045.1;DPC7170|TDM14811.1;DPC7171|TDM24155.1;ATCC13548|PNZ70529.1;DPC6291|TDM27716.1
cluster1778	5	Q54JC2	N/A	ATCC_51835|TDM27974.1;DPC7170|TDM16810.1;DPC7171|TDM24100.1;ATCC13548|PNZ72226.1;DPC6291|TDM28913.1
cluster1779	5	Q5HHC7	GO:0055114; P:oxidation-reduction process; ISS:UniProtKB	ATCC_51835|TDM27091.1;DPC7170|TDM19421.1;DPC7171|TDM23256.1;ATCC13548|PNZ73386.1;DPC6291|TDM27804.1
cluster1780	5	N/A	N/A	ATCC_51835|TDM25832.1;DPC7170|TDM17134.1;DPC7171|TDM22416.1;ATCC13548|PNZ75291.1;DPC6291|TDM30579.1
cluster1781	5	Q6GH45	GO:0046677; P:response to antibiotic; IEA:UniProtKB-KW	ATCC_51835|TDM28397.1;DPC7170|TDM13649.1;DPC7171|TDM25182.1;ATCC13548|PNZ72517.1;DPC6291|TDM28706.1
cluster1782	5	N/A	N/A	ATCC_51835|TDM26075.1;DPC7170|TDM14302.1;DPC7171|TDM24185.1;ATCC13548|PNZ70559.1;DPC6291|TDM27903.1
cluster1783	5	Q4L5X4	GO:0031119; P:tRNA pseudouridine synthesis; IEA:UniProtKB-UniRule	ATCC_51835|TDM28483.1;DPC7170|TDM18951.1;DPC7171|TDM26005.1;ATCC13548|PNZ74593.1;DPC6291|TDM29196.1
cluster1784	5	Q05217	GO:0043952; P:protein transport by the Sec complex; IEA:UniProtKB-UniRule	ATCC_51835|TDM27643.1;DPC7170|TDM17070.1;DPC7171|TDM26416.1;ATCC13548|PNZ74178.1;DPC6291|TDM30307.1
